# Supplementary material for: A GDF-15–GFRAL axis controls autoimmune T cell responses during neuroinflammation
Source: Nat Immunol. 2026 Jan 15;27(3):503–15. doi: 10.1038/s41590-025-02406-1 (PMC12956584; doi:10.1038/s41590-025-02406-1)
Supplement: Supplementary file 3 — Supplementary Table 5 | Regulated metabolites in plasma from rAAV-injected animals. P values were adjusted for multiple testing using FDR correction. Only metabolites with a Padjust < 0.05 and a log2-fold change ≥ 0.5 are displayed. Supplementary Table 6 | Regulated metabolites in plasma from rAAV-injected animals 9 days after EAE induction. P values were adjusted for multiple testing using FDR correction. Only metabolites with a Padjust < 0.05 and a log2-fold change ≥ 0.5 are displayed. Supplementary Table 7 | Antibodies used in this study. Supplementary Table 8 | Oligonucleotides used in this study. Supplementary Table 9 | Raw data of plasma metabolomics. [file 41590_2025_2406_MOESM3_ESM.xlsx]

## Sheet: SupplementaryTable5
Metabolite	GDF-15 OE	GFP OE	log2FC	p_value	adj_p_value
Arg	501975	1394833	-147441	0.001906	0.035128
Cer d18:0/24:1	0.08675	0.1565	-0.85123	0.000319	0.019436
Cer d18:1/16:0	0.11325	0.168167	-0.57038	0.004769	0.04352
Cer d18:1/20:0	0.0525	0.084667	-0.68948	0.003561	0.04011
Cer d18:1/22:0	0.2895	0.440167	-0.60449	0.003458	0.04011
Cer d18:1/24:1	0.523	0.936167	-0.83995	0.000574	0.019937
HArg	0.5035	1328	-139919	0.002583	0.039277
Hex-Cer d18:1/24:1	2465	4201667	-0.76937	0.00284	0.04011
Hex2Cer d18:1/24:1	0.105	0.185833	-0.82362	0.000918	0.025781
LPC 18:0	72.05	119.15	-0.72571	0.000528	0.019436
LPC 20:3	6205	1070167	-0.78633	0.001981	0.035272
LPE 20:3	0.264	0.393333	-0.57521	0.000442	0.019436
Lys	310.5	4396667	-0.50182	0.00515	0.044735
PC 36:2	134775	195.5	-0.53662	0.005991	0.048058
PC 38:3	182575	2756833	-0.59452	0.000507	0.019436
PC 38:4	76.35	118.3	-0.63175	0.002525	0.039225
PC O-34:3	0.3115	0.460333	-0.56345	0.003523	0.04011
PE 36:0	0.1195	0.178667	-0.58026	0.000863	0.025625
PE P-16:0/18:2	0.316	0.558833	-0.82249	0.000532	0.019436
PE P-18:0/18:2	0.718	1038167	-0.53198	0.002179	0.037284
PE P-18:0/20:3	0.077	0.111333	-0.53196	0.004015	0.041282
PE P-18:1/18:2	0.47575	10095	-108537	7.52e-05	0.010972
TG 16:0_36:2	32925	7628333	-121218	0.00506	0.044501
TG 16:1_32:1	0.38525	0.720167	-0.90254	0.001246	0.031
TG 16:1_34:1	3.95	8.14	-104318	0.001925	0.035128
TG 18:1_32:1	5.16	10.99	-109075	0.001565	0.033602
TG 18:1_32:2	12085	32025	-140598	0.005983	0.048058
TG 18:1_34:1	57625	1310167	-118498	0.004618	0.043208
TG 18:3_34:1	105025	3700167	-181686	0.003694	0.04011
TG 20:1_26:1	0.00125	0.002	-0.67807	0.00547	0.044863
TG 20:3_34:1	131475	2775	-10777	0.002681	0.039942

## Sheet: SupplementaryTable6
Extended Data Table 6 | Regulated metabolites in plasma from AAV-injected animals nine days after EAE induction (log2FC >0.5)
Metabolite	GDF-15 OE	GFP OE	log2FC	p_value	adj_p_value
ADMA	0.6186	0.981333	-0.66574	0.001742	0.03436
Arg	70.76	1424333	-100928	0.001906	0.035128
C16	0.1082	0.176667	-0.70733	0.002917	0.04011
C5-OH (C3-DC-M)	0.1166	0.2685	-120335	0.00051	0.019436
Carnosine	0.494	1000167	-101766	0.000783	0.025625
Cer d18:0/24:1	0.09925	0.259167	-138474	0.000319	0.019436
Cer d18:1/16:0	0.1204	0.2315	-0.94318	0.004769	0.04352
Cer d18:1/20:0	0.0486	0.0845	-0.798	0.003561	0.04011
Cer d18:1/22:0	0.2484	0.422667	-0.76686	0.003458	0.04011
Cer d18:1/24:1	0.6386	1273333	-0.99563	0.000574	0.019937
Choline	9612	15.8	-0.71702	0.002968	0.04011
HArg	0.3678	1198333	-170404	0.002583	0.039277
Hex-Cer d18:1/24:1	2948	5098333	-0.79029	0.00284	0.04011
Hex2Cer d18:1/22:0	0.0604	0.140667	-121966	0.000438	0.019436
Hex2Cer d18:1/24:1	0.101	0.237167	-123155	0.000918	0.025781
LPC 18:0	55.48	1077667	-0.95787	0.000528	0.019436
LPC 20:3	2932	7173333	-129076	0.001981	0.035272
LPC 20:4	18.99	4356667	-119798	0.002258	0.037462
LPE 16:0	2144	3823333	-0.83453	4.15e-05	0.010099
LPE 18:0	2398	4071667	-0.76379	1.24e-06	0.000905
LPE 20:3	0.179	0.3215	-0.84486	0.000442	0.019436
LPI 18:0	0.0922	0.135667	-0.55723	0.003034	0.04011
LPI 18:2	0.1688	0.370667	-113481	0.000878	0.025625
LPI 20:4	0.2556	0.554667	-111773	0.002494	0.039225
Lys	223.4	4463333	-0.99849	0.00515	0.044735
PA 16:0_18:1	0.625	1021	-0.70805	0.003846	0.04011
PA 18:0_18:2	0.2318	0.421833	-0.86379	0.004374	0.042501
PA 18:1_20:0	0.3646	0.565	-0.63194	0.003196	0.04011
PA 18:2_20:0	0.2934	0.538333	-0.87563	0.003812	0.04011
PC 30:0	0.4178	0.663667	-0.66765	0.000363	0.019436
PC 32:0	5124	8463333	-0.72396	0.001277	0.031
PC 34:1	72.36	1141667	-0.65788	0.003845	0.04011
PC 36:0	0.478	0.9435	-0.98101	0.000238	0.019436
PC 36:1	18.3	3671667	-100459	2.85e-05	0.010099
PC 36:2	91.52	1551667	-0.76166	0.005991	0.048058
PC 38:3	11166	2431667	-112283	0.000507	0.019436
PC 38:4	43.72	9491667	-111837	0.002525	0.039225
PC 40:5	3566	7178333	-100934	0.001316	0.031
PC O-30:2	0.0268	0.044167	-0.72072	0.003539	0.04011
PC O-34:0	0.3078	0.438667	-0.51113	0.005293	0.044735
PC O-34:3	0.219	0.354667	-0.69553	0.003523	0.04011
PC O-36:0	0.178	0.317333	-0.83412	0.000391	0.019436
PC O-36:5	0.6582	0.995333	-0.59665	0.004415	0.042501
PC O-38:1	5126	1220333	-125137	0.00415	0.041497
PE 33:0	0.0318	0.0645	-102027	0.000421	0.019436
PE 33:1	0.0792	0.1355	-0.77472	0.001553	0.033602
PE 35:1	0.3778	0.629333	-0.7362	0.003106	0.04011
PE 35:3	0.099	0.197167	-0.99392	0.000381	0.019436
PE 36:0	0.079	0.1705	-110985	0.000863	0.025625
PE 38:2	0.0576	0.093167	-0.69375	0.001644	0.033902
PE 38:3	0.361	0.528667	-0.55036	0.000233	0.019436
PE P-16:0/18:2	0.235	0.557667	-124674	0.000532	0.019436
PE P-16:0/22:5	0.2084	0.4815	-120818	0.000122	0.014801
PE P-16:0/22:6	1.89	3223333	-0.77017	0.002429	0.039225
PE P-18:0/18:1	0.4004	0.7705	-0.94435	0.004854	0.043749
PE P-18:0/18:2	0.5574	11485	-104297	0.002179	0.037284
PE P-18:0/20:3	0.07275	0.147833	-102295	0.004015	0.041282
PE P-18:0/20:4	3366	5.68	-0.75486	0.004077	0.041334
PE P-18:0/22:4	0.287	0.4865	-0.76139	0.002196	0.037284
PE P-18:0/22:5	0.2354	0.4625	-0.97434	0.001914	0.035128
PE P-18:0/22:6	3194	4995	-0.64512	0.003598	0.04011
PE P-18:1/18:2	0.1814	0.711667	-197203	7.52e-05	0.010972
PE P-18:1/20:4	0.615	1183333	-0.9442	0.000278	0.019436
PE P-18:1/22:6	0.696	1336667	-0.94148	6.5e-05	0.010972
PE P-20:0/20:4	0.7542	1.59	-107601	0.001672	0.033902
PG 16:0_20:4	0.1574	0.251167	-0.67421	0.001149	0.03071
PG 16:1_18:0	0.0408	0.069167	-0.76151	0.004928	0.043871
PG 18:1_22:4	0.5032	0.762667	-0.59992	0.005212	0.044735
PI 16:0_20:3	0.3305	0.706833	-109672	0.000856	0.025625
PI 16:0_22:1	0.1634	0.308	-0.91452	0.005331	0.044735
PI 17:1_18:1	2.53	3675	-0.53861	0.004425	0.042501
PI 18:0_18:1	0.2308	0.377833	-0.71111	0.003829	0.04011
PI 18:0_20:0	0.896	1561667	-0.80152	0.005408	0.044863
PI 18:0_20:3	11994	2143333	-0.83754	0.00324	0.04011
SM 42:2	7458	1286667	-0.78678	0.003819	0.04011
TG 14:0_38:5	0.1245	0.347167	-147948	0.004609	0.043208
TG 16:0_36:2	72.44	1613333	-115519	0.00506	0.044501
TG 16:1_32:1	0.6764	2258333	-173931	0.001246	0.031
TG 16:1_33:1	0.12475	0.2895	-121452	0.003396	0.04011
TG 16:1_34:1	8212	21.75	-140521	0.001925	0.035128
TG 18:1_32:1	10352	26.55	-13588	0.001565	0.033602
TG 18:1_32:2	2496	5668333	-118331	0.005983	0.048058
TG 18:1_34:1	126.3	285	-117411	0.004618	0.043208
TG 18:3_34:1	20166	5235	-137626	0.003694	0.04011
TG 20:1_26:1	0.0008	0.002167	-143741	0.00547	0.044863
TG 20:3_34:1	25102	6233333	-13122	0.002681	0.039942

## Sheet: SupplementaryTable7
Antigen	Supplier	Prod. no.	Species	Clone	ICC	IHC	FC	WB	Application validation
Primary antibodies – Immunohistochemistry, immunocytochemistry, flow cytometry, immunoblotting
ACSA-2 APC	Miltenyi Biotec	130-117-535	Rat	IH3-18A3			1:50		IF, IHC, FC
BTLA PE	BioLegend	139107	Armenian Hamster	6A6			1:100		FC - Quality tested
CD3	BioLegend	100301	Armenian Hamster	145-2C11		1:200			FC - Quality tested
CD4 Pacific Blue	BioLegend	100531	Rat	RM4-5			1:400		FC - Quality tested
CD4 BUV395	BD Bioscience	563790	Rat	GK1.5			1:200		FC (Routinely Tested)
CD4 BV711	BioLegend	100447	Rat	GK1.5			1:200		FC - Quality tested
CD8α BV785	BioLegend	100750	Rat	53-6.7			1:200		FC - Quality tested
CD8α Pacific Blue	BioLegend	100725	Rat	53-6.7			1:400		FC - Quality tested
CD11b BUV395	BD Bioscience	563553	Rat	M1/70			1:400		FC (Routinely Tested)
CD11b BV785	BioLegend	101243	Rat	M1/70			1:200		FC - Quality tested
CD11c PE-Cy7	BioLegend	117318	Rat	N418			1:400		FC - Quality tested
CD19 BUV661	BD Bioscience	612971	Rat	1D3			1:400		FC (Routinely Tested)
CD19 BUV805	BD Bioscience	568287	Rat	1D3			1:400		FC (Routinely Tested)
CD19 PE-Cy7	BioLegend	115519	Rat	6D5			1:400		FC - Quality tested
CD25 PE	BioLegend	102008	Rat	PC61			1:100		FC - Quality tested
CD29 PE-Cy7	BioLegend	102222	Armenian Hamster	HMβ1-1			1:100		FC - Quality tested
CD31	R&D systems	AF3628	Goat	polycloncal		1:100			ELISA, WB, ICH, ICC, FC
CD44 APC-Cy7	BioLegend	103028	Rat	IM7			1:200		FC - Quality tested
CD44 PerCP-Cy5.5	BioLegend	103032	Rat	IM7			1:200		FC - Quality tested
CD45	BioLegend	103101	Rat	30-F11		1:200			FC - Quality tested
CD45 APC-Cy7	BioLegend	103116	Rat	30-F11			1:200		FC - Quality tested
CD45 FITC	BioLegend	103108	Rat	30-F11			1:200		FC - Quality tested
CD45 Pacific Blue	BioLegend	103126	Rat	30-F11			1:200		FC - Quality tested
CD49d PE	BioLegend	103607	Rat	R1-2			1:50		FC - Quality tested
CD68	BioLegend	137002	Rat	FA-11		1:1000			FC - Quality tested
CD69 PE-Cy7	BioLegend	104512	Armenian Hamster	H1.2F3			1:200		FC - Quality tested
CD127 BV785	BioLegend	135037	Rat	A7R34			1:100		FC - Quality tested
CX3CR1 Pacific Blue	BioLegend	149038	Mouse	SA011F11			1:200		FC - Quality tested
F4/80 BV421	BioLegend	123132	Rat	BM8			1:100		FC - Quality tested
GDF-15	Evitria	custom-made	Mouse	297	20 µg/ml				N/A
GFAP	Merck Millipore	AB5541	Chicken	polycloncal	1:800	1:800			ICC, IHC, WB
GFP	Abcam	ab13970	Chicken	polycloncal		1:2000			WB, ICC/IF
GPNMB eFluor660	Invitrogen	50-5708-80	Rat	CTSREVL			1:50		FC
HA	Sigma-Aldrich	11867423001	Rat	3F10		1:400			ELISA, IHC, IP, WB
I-A/I-E BUV805	BD Bioscience	748844	Rat	M5/114.15.2		1:200			FC (Routinely Tested)
Iba1	Synaptic Systems	234308	Guinea Pig	Gp311H9		1:500			WB, IP, ICC, IHC
Iba1	Wako	019-19741	Rabbit	polycloncal		1:1000			ICC, IHC
LFA-1 APC	BioLegend	141010	Rat	H155-78		1:100			FC - Quality tested
Ki-67 eFluor 660	eBioscience	50-5698-80	Rat	SolA15			1:50		IHC, ICC, FC
Ly6C PE	BioLegend	128008	Rat	HK1.4			1:200		FC - Quality tested
Ly6G PerCP-Cy5.5	BioLegend	127616	Rat	1A8			1:100		FC - Quality tested
NeuN	Millipore	ABN91	Chicken	polycloncal		1:400			WB, ICC, IHC
NeuN	Synaptic Systems	266004	Guinea Pig	polycloncal	1:250	1:250			ICC, IHC
NeuN Alexa Fluor 647	Abcam	ab190565	Rabbit	EPR12763			1:500		IHC, ICC
Nk1.1 APC	BioLegend	108710	Mouse	PK136			1:100		FC - Quality tested
NK1.1 PE	Invitrogen	12-5941-82	Mouse	PK136			1:200		FC
NK1.1 PE-Cy7	BioLegend	108714	Mouse	PK136			1:200		FC - Quality tested
Nur77 AF488	Invitrogen	53-5965-82	Mouse	12.14			1:50		FC
P2RY12 PE	BioLegend	848004	Rat	S16007D			1:100		FC - Quality tested
PD-1 (CD279) BV421	BioLegend	109121	Rat	RMP1-30			1:100		FC - Quality tested
pErk1/2	BioLegend	369516	Mouse	6B8B69			1:20		ICFC - Quality tested
RFP	ChromoTek	5f8	Rat	5F8				1:1000	IF, ELISA
RFP	Rockland	R10367	Rabbit	polycloncal				1:1000	ELISA, IF, IHC, WB
Tubulin-β3	BioLegend	801213	Mouse	TUJ1		1:200			IHC-P, WB, ICC
TCRβ BUV737	BD Bioscience	612821	Armenian Hamster	H57-597			1:100		FC (Routinely Tested)
TCRβ BV421	BioLegend	109230	Armenian Hamster	H57-597			1:200		FC - Quality tested
Tyrosine hydroxylase	Proteintech	25859-1-AP	Rabbit	polycloncal				1:5000	WB, IP, IHC, IF
Tyrosine hydroxylase	Sigma-Aldrich	AB152	Rabbit	polycloncal		1:500			ELISA, IF, IHC, IP, WB
Vinculin	Merck	V9131	Mouse	hVin-1				1:1000	WB, IF, IHC
Secondary antibodies – Immunohistochemistry, immunocytochemistry
Donkey Ig chicken Alexa Fluor 488	Jackson Immuno	703-545-155	Donkey	polycloncal		1:500			ICC, IHC
Donkey Ig chicken Alexa Fluor Cy3	Jackson Immuno	703-165-155	Donkey	polycloncal		1:500			ICC, IHC
Donkey Ig chicken Alexa Fluor 647	Jackson Immuno	703-606-155	Donkey	polycloncal		1:500			ICC, IHC
Donkey Ig goat Alexa Fluor 488	Abcam	ab150129	Donkey	polycloncal		1:500			ELISA, IHC-Fr, IHC-P, FC, ICC/IF
Donkey Ig goat Alexa Fluor 555	Abcam	ab150130	Donkey	polycloncal		1:500			ELISA, IHC-Fr, IHC-P, FC, ICC/IF
Donkey Ig guinea pig Alexa Fluor 488	Jackson Immuno	706-545-148	Donkey	polycloncal		1:500			ICC, IHC
Donkey Ig guinea pig Alexa Fluor Cy3	Jackson Immuno	706-165-148	Donkey	polycloncal		1:500			ICC, IHC
Donkey Ig guinea pig Alexa Fluor 647	Jackson Immuno	706-605-148	Donkey	polycloncal		1:500			ICC, IHC
Donkey Ig rabbit Alexa Fluor 488	Abcam	ab150073	Donkey	polycloncal		1:500			ELISA, IHC-Fr, IHC-P, FC, ICC/IF
Donkey Ig rabbit Alexa Fluor 555	Abcam	ab150062	Donkey	polycloncal		1:500			ELISA, IHC-Fr, IHC-P, FC, ICC/IF
Donkey Ig rat Alexa Fluor 555	Abcam	ab150150	Donkey	polycloncal		1:500			ELISA, IHC-Fr, IHC-P, FC, ICC/IF
Donkey Ig rabbit Alexa Fluor 647	Abcam	ab181347	Donkey	polycloncal		1:500			ELISA, IHC-Fr, IHC-P, FC, ICC/IF
Donkey Ig rat Alexa Fluor 647	Abcam	ab150151	Donkey	polycloncal		1:500			ELISA, IHC-Fr, IHC-P, FC, ICC/IF
Donkey Ig Mouse Alexa Fluor 647	Abcam	ab150111	Donkey	polycloncal		1:500			ELISA, IHC-Fr, IHC-P, FC, ICC/IF
DyLight 649 IgG Armenian hamster	BioLegend	405505	Goat	polycloncal		1:200			FC - Quality tested
Secondary antibodies - Immunoblotting
Goat anti-mouse HRP	LICORbio	926-80010	Goat	polycloncal				1:10000	WB
Goat anti-rabbit HRP	Cell Signaling	7074	Goat	polycloncal				1:5000	WB, IHC, ELISA
Goat anti-rat HRP	Cell Signaling	7077	Goat	polycloncal				1:5000	WB, IHC, ELISA

## Sheet: SupplementaryTable8
Name	Sequence (5’ – 3’)
Gdf15Prom_PacI_F	CATTAATTAATAAGGATTTTGAGGAAAGAGGAGCC
Gdf15Prom_BshTI_R	GTAACCGGTGGCTCCTGCTGGGGTCCC
Gdf15-Pfl23II_F	GTTCGTACGGCCCCGCCCGCGCTCC
Gdf15-EcoRI-SalI_R	GATGAGCTCGAATTCTCAAGCGCAGTGGCAGCCCC
Gdf15_V90R_F	ACCCCGGTGAGGCTTATGCACAGGACAGA
Gdf15_V90R_R	GCATAAGCCTCACCGGGGTGTAGCTGGA
MunI-NLS-P2A-STOP	gtcCAATTGcccaagaaaaagcggaaggtgggcgcaacaaacttctctctgctgaaacaagccggagatgtcgaagagaatcctggaccataaCGTACGatt
eGFP-BshTI_F	gccACCGGTGTGAGCAAGGGCGAGGAGCT
eGFP-MunI_R	GACCAATTGCTTGTACAGCTCGTCCATGCCG
Tbp_F	GACCAATTGCTTGTACAGCTCGTCCATGCCG
Tbp_R	CCTTTCTCATGCTTGCTTCTCTG
Gfral_F	TCCCAAACAAATGATTGTGCAC
Gfral_R	AGGTCATCCATACAAAGACACTC

## Sheet: SupplementaryTable9
Sample_id	Group	C0	C2	C3	C3-DC (C4-OH)	C3-OH	C3:1	C4	C4:1	C5	C5-DC (C6-OH)	C5-M-DC	C5-OH (C3-DC-M)	C5:1	C5:1-DC	C6 (C4:1-DC)	C6:1	C7-DC	C8	C9	C10	C10:1	C10:2	C12	C12-DC	C12:1	C14	C14:1	C14:1-OH	C14:2	C14:2-OH	C16	C16-OH	C16:1	C16:1-OH	C16:2	C16:2-OH	C18	C18:1	C18:1-OH	C18:2	Trigonelline	TMAO	Ala	Arg	Asn	Asp	Cys	Gln
PL_4976	GFP OE	43.1	31.7	2.19	0.546	0	0	3.11	0	0.297	0.002	0	0.339	0	0.011	0.398	0	0	0	0	0	0	0	0.045	0	0	0.081	0.046	0.037	0.039	0.078	0.268	0.002	0.148	0	0	0	0.074	0.403	0.003	0.093	1.44	25.9	569	189	49.4	10.2	27.9	888
PL_4977	GDF-15 OE	32.4	27.5	1.2	0.582	0	0	2.05	0	0.151	0.001	0	0.144	0	0	0.205	0	0	0.134	0	0	0	0	0.035	0	0	0.063	0.04	0.032	0	0.059	0.206	0.001	0.148	0	0	0	0.042	0.361	0.003	0.07	0.499	17.2	487	18	29.8	16.4	17.4	749
PL_8630	GFP OE, EAE	60.7	31.4	4.86	0.506	0	0	9.69	0	0.901	0.003	0	0.313	0	0.286	1.55	0	0	0.171	0.056	0	0	0	0.022	0	0	0.036	0.028	0.026	0	0.061	0.119	0.001	0.062	0	0	0	0.029	0.137	0.002	0.027	1.96	55.9	989	193	52.2	22.4	23.3	1097
PL_8631	GDF-15 OE, EAE	41.9	28.6	1.93	0.936	0	0	4.1	0	0.25	0.002	0	0.179	0	0.012	0.337	0	0	0	0	0	0	0	0.022	0	0	0.04	0.037	0	0	0.053	0.112	0.001	0.085	0	0	0	0.022	0.192	0.002	0.04	0.676	11.7	407	70.6	30.8	7.45	18.8	1005
PL_4982	GDF-15 OE	27.1	30.8	1.56	0.736	0	0	2.95	0	0.223	0.002	0	0.286	0	0.05	0.463	0	0	0.122	0.036	0	0	0	0.103	0	0	0.213	0.04	0.078	0.059	0.102	0.434	0.003	0.326	0.04	0.074	0	0.056	0.539	0.005	0.204	0.4	4.61	824	9.49	100	13.8	21.2	1163
PL_8633	GFP OE, EAE	38.5	32.1	5.37	0.423	0	0	13.1	0	0.647	0.002	0	0.242	0	0.367	1.63	0	0	0.204	0.09	0	0	0	0.071	0	0	0.108	0.037	0.061	0.038	0.072	0.204	0.002	0.185	0	0	0	0.039	0.356	0.004	0.078	1.15	27.3	688	153	48	12.9	26.6	904
PL_8632	GDF-15 OE, EAE	48.3	23.9	2.19	0.375	0	0	2.75	0	0.188	0.001	0	0.13	0	0	0.178	0	0	0	0.037	0	0	0	0.026	0	0	0.043	0.02	0.024	0	0.035	0.105	0.001	0.086	0	0	0	0.022	0.211	0.002	0.032	0.798	34.9	533	77.6	34	8.25	15.5	968
PL_4979	GFP OE	39.9	45	2.6	0.82	0	0	4.75	0	0.418	0.003	0.022	0.384	0	0.076	0.588	0	0	0	0	0	0	0	0.046	0	0	0.081	0.049	0.04	0.037	0.095	0.265	0.002	0.159	0	0.044	0	0.076	0.463	0.004	0.105	1.28	20.8	569	206	62	9.1	28.7	957
PL_8635	GFP OE, EAE	24.7	20.3	1.89	0.221	0	0	2.14	0	0.139	0.001	0	0.199	0	0	0.135	0	0	0	0	0	0	0	0.029	0	0	0.067	0.037	0.037	0	0.055	0.166	0.001	0.125	0	0	0	0.033	0.301	0.003	0.052	1.01	49.6	747	158	60.6	14.1	25.7	1070
PL_8634	GDF-15 OE, EAE	33.6	15.8	1.05	0.22	0	0	1.62	0	0.083	0	0	0.051	0	0	0.076	0	0	0	0	0	0	0	0.012	0	0	0.024	0.014	0	0	0	0.074	0	0.051	0	0	0	0.018	0.152	0	0.016	0.255	9.02	332	41.1	24.1	9.86	12.5	621
PL_4981	GFP OE	34.2	27.3	1.84	0.531	0	0	4.12	0	0.387	0.002	0	0.403	0	0.072	0.537	0	0	0	0	0	0	0	0.071	0	0	0.142	0.037	0.07	0.048	0.094	0.275	0.003	0.249	0	0.058	0	0.039	0.45	0.004	0.147	0.487	11.6	627	18.9	84	9.7	23	1113
PL_4986	GDF-15 OE	42	41.6	0	0	0	0	0	0	0	0	0	0.362	0	0	0	0	0	0	0	0	0	0	0.071	0	0	0.035	0.081	0	0.076	0	0.16	0	0	0	0	0	0	0.253	0.004	0	0.861	16.2	647	93.9	35.7	8.79	33.1	845
PL_8638	GDF-15 OE, EAE	28.2	26.3	1.52	0.532	0	0	2.37	0	0.147	0.001	0	0.119	0	0	0.199	0	0	0	0	0	0	0	0.024	0	0	0.043	0.03	0	0	0.041	0.119	0.001	0.073	0	0	0	0.023	0.189	0.003	0.03	0.632	40.8	372	88.4	27.9	10.8	16.3	812
PL_4983	GFP OE	58.4	31.6	2.25	0.394	0	0	3.39	0	0.276	0.001	0	0.443	0	0.025	0.331	0	0	0	0	0	0	0	0.034	0	0	0.053	0.037	0	0	0.082	0.163	0.001	0.091	0	0	0	0.047	0.259	0.002	0.07	1.63	29.4	625	207	55.6	10.4	26.2	783
PL_4987	GDF-15 OE	31	29.9	1.11	0.556	0	0	2.56	0	0.182	0.001	0	0.233	0	0	0.287	0	0	0	0	0	0	0	0.041	0	0	0.069	0.037	0.036	0	0.059	0.191	0.001	0.14	0	0	0	0.047	0.343	0.003	0.073	0.66	23.7	377	79.4	32.3	4.55	23.8	650
PL_8636	GFP-EAE	29.9	24.7	2.51	0.287	0	0	2.25	0	0.05	0.002	0	0.325	0	0	0.387	0	0.164	0	0	0	0	0	0	0	0	0.069	0.048	0.054	0	0	0.209	0	0.156	0	0	0	0.031	0.288	0.002	0	0.63	19.9	608	121	41.2	14.4	25.8	1091
PL_4984	GFP OE	35.4	16.9	1.47	0.24	0	0	2.12	0	0.141	0.001	0	0.151	0	0	0.121	0	0	0	0	0	0	0	0.013	0	0	0.027	0.069	0	0	0.086	0.092	0	0.067	0	0	0	0.02	0.128	0	0.032	1.15	14.3	555	109	31	6.63	13.5	691
PL_8639	GFP OE, EAE	39.8	28.6	2.61	0.573	0	0	4.74	0	0.421	0.002	0	0.248	0	0.099	0.548	0	0	0	0.036	0	0	0	0.036	0	0	0.077	0.036	0.066	0	0.071	0.169	0.002	0.147	0	0	0	0.039	0.347	0.003	0.063	0.754	28	729	132	45	13.3	24.7	1236
PL_8640	GDF-15 OE, EAE	24.5	25.3	1.5	0.757	0	0	2.43	0	0.149	0.002	0	0.104	0	0	0.224	0	0	0	0	0	0	0	0.018	0	0	0.041	0.025	0	0	0.033	0.131	0.001	0.078	0	0	0	0.024	0.219	0.002	0.028	0.556	15.2	370	76.1	29	6.05	22.3	868
PL_8641	GFP OE, EAE	36.5	27.2	2.82	0.302	0	0	4.09	0	0.355	0.002	0.021	0.284	0	0.045	0.282	0	0	0	0	0	0	0	0.028	0	0	0.059	0.028	0.029	0	0.057	0.193	0.002	0.1	0	0	0	0.055	0.273	0.003	0.047	2.07	58.7	169	97.6	2.88	73.5	132	672
PL_4985	GFP OE	37.3	32.8	0.994	0.478	0	0	2.86	0	0.125	0.002	0	0.322	0	0	0.227	0	0	0	0	0	0	0	0.033	0	0	0.052	0.037	0.029	0	0.073	0.152	0.001	0.109	0	0	0	0.036	0.274	0.003	0.047	0.685	24.7	395	107	25.1	5	25.5	886
[truncated: 969 more columns]
