# Supplementary material for: A GDF-15–GFRAL axis controls autoimmune T cell responses during neuroinflammation
Source: Nat Immunol. 2026 Jan 15;27(3):503–15. doi: 10.1038/s41590-025-02406-1 (PMC12956584; doi:10.1038/s41590-025-02406-1)
Supplement: Supplementary file 4 — Statistical source data for Supplementary Figs. 2 and 4–8. [file 41590_2025_2406_MOESM4_ESM.xlsx]

## Sheet: SD 2b
DMSO	TM
3619	5257
3483	6133
2998	6631
2832	4290

## Sheet: SD 2c
Neurons			Astrocytes
DMSO	TM	4-OI	DMSO	TM	4-OI
5657	7966.67	8480.33	2554.67	3486.33	3976
4667.67	6063.33	8059.33	1799.67	3288	4416
4772.33	6948	10525.3	2386.67	3501.33	3560
4284.67	3676.67	5887.67	1511.33	2535.67	3319
4184	5438.33	6816.33	2171.67	3176.33	4188.33

## Sheet: SD 2d
DMSO	TM	4-OI
9239	10459	9555
9197	13828	9555
8562	9074	7817
9685	9839	10530

## Sheet: SD 2e
PBS	IFNγ	GM-CSF	LPS
8144	7293	10555	10127
9156	9301	9664	10895
9862	9280	9301	11666
8430	7886	7512	9156
10179	10041	10156	11146

## Sheet: SD 4a
Day 13-16										d13 ON		d13 OFF		d14 ON		d14 OFF		d15 ON		d15 OFF		d16 ON
GFP OE					GDF-15 OE					GFP OE	GDF-15 OE	GFP OE	GDF-15 OE	GFP OE	GDF-15 OE	GFP OE	GDF-15 OE	GFP OE	GDF-15 OE	GFP OE	GDF-15 OE	GFP OE	GDF-15 OE
0.01603	0	0.054947	0.056683	0.019602	0	0	0	0		0.990068	1.83293	2.54462	6.58486	0.67455	0.737123	2.47767	4.68926	1.82586	1.06347	2.68569	6.57559	1.46873	5.0911
0.01603	0	0.048907	0.056683	0.020992	0	0	0	0		0.620015	3.36285	3.8668	3.35882	2.13623	0.836857	4.43653	1.68542	1.34726	0.944558	4.83838	2.1486	0.93288	0.62919
0.012537	0	0.019885	0.056683	0.018117	0	0	0	0		2.55663	2.02387	3.30315	3.94043	2.60227	1.60247	4.76161	3.30609	2.74587	0.405798	4.84629	2.24429	1.33643	0.30145
0.001328	0	0.00548	0.056683	0.020825	0	0	0	0		2.525	0.667793	7.86004	1.69173	2.33177	0.389795	5.66014	2.51787	1.44212	0.370952	5.39674	1.55561	2.11845	0.610767
8.83e-05	0	0.002012	0.056683	0.019882	0	0	0	0		1.44017		3.45667		1.6134		3.68039		0.868543		2.88634		0.899425
0	0	0.00015	0.039112	0.018888	0	0	0	0
0	0	0	0	0.018198	0	0	0	0
0	0	0	0	0.013543	0	0	0	0
0	0	0	0	0.01113	0	0	0	0
0	0	0	0.026052	0.003457	0	0	0	0
0	0.003362	0	0.118858	0	0.003202	0	0	0
0	0.004802	3.33e-06	0.136773	0	0.024295	0	0	0
0	0.005377	0.00214	0.140708	0	0.02735	0	0	0
0	0.005377	0.002165	0.143515	0	0.032325	0	0	0
0	0.005377	0.002165	0.143515	0	0.0334	0.000137	0	0
0	0.005377	0.002423	0.117463	0	0.034148	0.000883	0.001843	0
0	0.002015	0.004602	0.02694	0	0.053562	0.002017	0.020273	0
0.000562	0.000575	0.005137	0.01077	0	0.040325	0.002017	0.024872	0
0.019983	0	0.036073	0.006835	0	0.03727	0.002017	0.025335	0
0.023203	0	0.056125	0.004028	0	0.032295	0.002017	0.025335	0
0.023203	0	0.056412	0.004028	0	0.03122	0.00188	0.025737	0
0.023203	0.001837	0.056623	0.004028	0	0.030472	0.001133	0.034823	0
0.024598	0.005485	0.054673	0.001745	0	0.007857	0	0.018222	0
0.032945	0.005485	0.054398	0	0	0	0	0.013623	0
0.047637	0.005485	0.02174	0	0.001073	0	0	0.01316	0
0.086452	0.005485	0.002267	0	0.003928	0	0	0.01316	0
0.086452	0.005485	0.00198	0	0.004907	0	0	0.012758	0
0.086452	0.003648	0.001882	0	0.008407	0	0	0.001828	0
0.085113	0	0.003703	0	0.009397	0	0	0	0
0.078328	0	0.00402	0	0.009397	0	0	0	0
0.044218	0	0.004147	0	0.011507	0	0	0	0
0.002183	0	0.003638	0	0.009277	0	0	0	0
0.002183	0	0.004642	0	0.008298	0	0	0	0
0.002183	0	0.00427	0	0.004798	0	0	0	0
0.002127	0	0.00222	0	0.003808	0	0	0.005887	0
3.33e-06	0	0.00164	0	0.003808	0	0	0.029193	0
0	0	0.001098	0.000627	0.000625	0	0	0.032642	0
0	0	0.001127	0.001888	0	0	0	0.032703	0
0	0	0.000332	0.001888	0	0	0	0.03387	0.000248
0	0	0.000708	0.001888	0	0.002193	0	0.034185	0.001467
0	0	0.000935	0.001888	0	0.010955	0	0.028298	0.001467
0	0	0.002408	0.001888	0	0.01099	0	0.004992	0.001467
0	0	0.015205	0.001262	0	0.012425	0	0.001543	0.001467
0	0	0.024272	0	0	0.01351	0.000332	0.001482	0.001467
0	0	0.024063	0	0	0.016698	0.0012	0.000315	0.001218
0	0	0.02557	0	0	0.017748	0.0012	0	0
0	0	0.038675	0	0	0.01165	0.0012	0	0
0	0.000465	0.03886	0	0	0.011875	0.0012	0	0
0	0.004748	0.02658	0	0	0.01044	0.0012	0	0
0	0.009905	0.017565	0	0	0.009355	0.000868	0	0
0	0.012523	0.017565	0.007995	0	0.006167	0	4e-05	0
0	0.012567	0.015888	0.010952	0	0.002923	0	0.008847	0
0	0.012567	0.002588	0.010952	0	0.00026	0	0.012212	0
0	0.012102	0.00093	0.010952	0.001945	0	0	0.025032	0
0	0.007818	0.000413	0.010952	0.010248	0	0	0.031035	0
0	0.002662	0.000238	0.023728	0.013412	0	0	0.031035	0
0	4.33e-05	0.000238	0.02121	0.014688	0	0	0.030995	0.002847
0	0	3.17e-05	0.018253	0.016357	0	0	0.022188	0.029123
0	0	0	0.018253	0.016805	0	0	0.018823	0.029553
0	0	0	0.018253	0.01486	0	0	0.006003	0.030568
0	0	0	0.018253	0.006557	0	5.67e-05	0	0.030568
0	0	0	0.005477	0.003393	0	0.000525	0	0.030568
0	0	0	0	0.002117	0	0.001837	0	0.027722
0	0	0	0	0.000448	0	0.009447	0	0.001445
0	0	0.015373	0	0	0	0.028322	0	0.001015
0	0	0.069478	0	0	0	0.041677	0	0
0	0	0.082557	0	0	0	0.041782	0	0
0	0	0.08282	0	0	0	0.041448	0	0
0	0	0.083358	0	0	0	0.040398	0.014732	0
0	0	0.084253	0	0	0	0.032788	0.036018	0
0	0	0.069328	0	0	0	0.013913	0.036955	0
0	0	0.015223	0	0	0	0.000558	0.036955	0
0	0	0.002145	0	0	0	0.000397	0.036955	0
0	0	0.001882	0	0	0	0.000262	0.036955	0
0	0	0.001343	0	0	0	0	0.022223	0
0	0	0.000448	0	0	0	0	0.000937	0
0	0	0	0	0	0	0	0	0
0	0	0	0	0	0	0	0	0
0	0	0	0	0	0	0	0	0
0	0	0	0	0	0	0	0	0
0	0	0	0	0.000293	0	0	0	0
0	0	0	0.000812	0.002763	0	0	0	0
0	0	0	0.001557	0.008895	0	0	0	0
0	0.001258	0	0.001557	0.01038	0	0	0	0
0	0.004567	0	0.001557	0.01038	0	0	0	0
0	0.007905	0	0.001557	0.01038	0	0	0	0
0	0.011243	0	0.001557	0.010087	0	0	0	0
0	0.01458	0	0.000745	0.007617	0	0	0	0.00043
0	0.01686	0	0	0.001485	0	0	0.004638	0.003577
0	0.019362	0	0	0	0	0	0.040018	0.003748
0	0.02217	0	0	0	0	0	0.05362	0.003748
0	0.02467	0	0	0	0	0	0.071702	0.003748
0	0.026337	0.00671	0	0	0	0	0.074443	0.003748
0	0.02318	0.016355	0	0	0	0	0.074443	0.003318
0	0.021435	0.016453	0	0	0	0	0.069805	0.000172
0	0.021145	0.016453	0	0	0	0	0.034425	0
0	0.015028	0.016453	0	0	0.002282	0.000717	0.020823	0
0	0.00919	0.016453	0	0	0.006137	0.019067	0.002742	0
0	0.004185	0.009743	0.014628	0	0.006137	0.044695	0	0
0	0.004005	9.83e-05	0.046452	0	0.006137	0.055353	0	0
0	0.00347	0.001427	0.067465	0	0.017207	0.056332	0	0
0	0	0.00194	0.067953	0	0.024795	0.057087	0	0.002117
0	0	0.00194	0.067953	0	0.022513	0.05637	0	0.00764
0	0	0.00194	0.067953	0.001297	0.018658	0.03802	0	0.008817
0	0	0.00194	0.065685	0.007383	0.018658	0.012392	0	0.012547
0	0	0.002258	0.130417	0.014358	0.018658	0.001733	0	0.01437
0	0	0.001092	0.109417	0.019085	0.007588	0.000755	0	0.01437
0	0	0.000578	0.108928	0.022707	0	0	0	0.012253
0	0	0.000578	0.108928	0.032067	0	0	0	0.00673
8.33e-06	0	0.000578	0.108928	0.045602	0	0	0	0.005553
0.002463	0	0.000578	0.096568	0.062217	0	0	0.001225	0.001823
0.00685	0	0.00026	1.33e-05	0.071387	0	0	0.02119	0
0.010443	0	0	0	0.06924	0	0	0.04233	0
0.010792	0	0	0	0.074423	0	0	0.048517	0
0.010792	0	0.000835	0	0.067378	0	0	0.0615	0
0.010783	0	0.018948	0	0.05256	0	0	0.072453	0
0.008328	0	0.043935	0	0.029858	0	0	0.073438	0
0.003942	0	0.067403	0	0.013713	0	0	0.06073	0
0.000348	0	0.08814	0	0.011133	0	0	0.039875	0
0	0	0.106992	0	0.002328	0	0	0.033688	0
0	0	0.108077	0	1.33e-05	0	0	0.020705	0
0	0	0.089963	0	0	0	0	0.009752	0
0	0	0.064977	0	0	0	0	0.007542	0
0	0	0.041508	0	0	0	0	0.000285	0.008528
0	0	0.020772	0	0	0	0.231235	0	0.03323
0	0	0.00192	0	0	0.005177	0.452685	0	0.039833
0.00313	0	0	0	0	0.077155	0.45365	0	0.043215
0.009562	0.000517	0	0	0	0.142547	0.45413	0	0.043823
0.011348	0.002442	0	0	0.004242	0.164018	0.45413	0	0.043823
0.011348	0.002442	0.00081	0	0.025607	0.164018	0.45413	0	0.035295
0.01358	0.002442	0.002588	0	0.042055	0.180497	0.222895	0	0.010593
0.021595	0.002442	0.002588	0	0.04359	0.179888	0.001445	0.022673	0.00399
0.020327	0.002442	0.0026	0	0.04359	0.10791	0.00048	0.039662	0.000865
0.013895	0.001925	0.009818	0	0.043592	0.044307	0	0.039662	0.001402
0.016805	4.5e-05	0.031062	0	0.051197	0.023325	0	0.039662	0.006555
0.020575	0.007932	0.054598	0	0.046063	0.023325	0	0.039662	0.008798
0.018343	0.02156	0.061813	0	0.030157	0.006847	0	0.039662	0.010822
0.011913	0.027865	0.068953	0	0.028622	0.002278	0	0.016988	0.01353
0.010865	0.028143	0.081752	0	0.028622	0.002278	0	0	0.01432
0.011058	0.033128	0.074777	0	0.02862	0.00049	0.000987	0	0.015747
0.006362	0.03974	0.054122	0	0.016773	0	0.005643	0	0.010907
0.002592	0.03471	0.032687	0.002187	0.000542	0.005082	0.007563	0	0.008663
0.004977	0.021082	0.027193	0.057837	0.003175	0.030113	0.008647	0.001995	0.012933
0.006317	0.014777	0.027278	0.098122	0.008217	0.037358	0.013437	0.004573	0.025963
0.006557	0.014498	0.017975	0.098185	0.015113	0.046505	0.015413	0.00497	0.03436
0.006363	0.011393	0.020537	0.121305	0.023622	0.057755	0.016695	0.005137	0.040132
0.01348	0.011038	0.03405	0.163077	0.024538	0.071382	0.012362	0.00581	0.05287
0.016925	0.014667	0.036105	0.185047	0.030878	0.07114	0.010762	0.026855	0.057742
0.019588	0.021152	0.033022	0.134388	0.028717	0.070175	0.010978	0.05379	0.05748
0.023542	0.026643	0.026982	0.0991	0.023895	0.106788	0.006188	0.061425	0.045785
0.032737	0.031582	0.025283	0.106073	0.028662	0.139063	0.004212	0.065387	0.043047
0.039402	0.034852	0.022875	0.082953	0.030683	0.141232	0.001943	0.067537	0.037298
0.034815	0.0337	0.008773	0.041182	0.030567	0.131977	0.00162	0.067472	0.037397
0.03141	0.03218	0.003807	0.017025	0.024227	0.14767	0.0013	0.048992	0.03826
0.026502	0.028903	0.00339	0.012033	0.025565	0.124272	0	0.034697	0.054598
0.020075	0.026898	0.002205	0.007037	0.04171	0.085978	0	0.025547	0.055475
0.00988	0.02588	0.000397	0	0.03343	0.058353	0.002943	0.021188	0.048875
0.004537	0.02446	0.004218	0	0.0229	0.060182	0.021895	0.018872	0.04628
0.002753	0.019895	0.017798	0	0.0221	0.062867	0.041463	0.018263	0.033665
0.015122	0.01493	0.031722	0	0.023738	0.049868	0.059738	0.015698	0.029775
0.03324	0.011722	0.042637	0	0.035555	0.083043	0.07843	0.001063	0.008775
0.044755	0.008235	0.047493	0	0.030042	0.108067	0.094053	0	0.004535
0.048772	0.004315	0.05162	0	0.029708	0.124178	0.094272	0.010642	0.00443
0.052813	0.000585	0.049995	0	0.030162	0.136852	0.075383	0.046937	0.005583
0.05668	0	0.036783	0	0.0353	0.173862	0.055815	0.047952	0.006653
0.044323	0	0.023242	0	0.043002	0.16974	0.03754	0.047985	0.004808
0.026065	0	0.012978	0.015882	0.029928	0.143328	0.018848	0.04824	0.003438
0.014243	0.002393	0.008788	0.074933	0.019077	0.117243	0.004528	0.049188	0.002898
0.010537	0.005545	0.004662	0.09827	0.016027	0.090953	0.014055	0.044927	0.004268
0.005178	0.009165	0.00473	0.104715	0.015573	0.07651	0.062945	0.026267	0.003115
0.00208	0.021385	0.007267	0.105387	0.012337	0.034728	0.100792	0.043352	0.00151
0.002535	0.033973	0.010415	0.132372	0.011917	0.04377	0.114445	0.04718	0.00151
0.002898	0.046562	0.016528	0.123328	0.015387	0.0577	0.141935	0.047873	0.00151
0.004115	0.056758	0.034497	0.064277	0.028353	0.06867	0.148038	0.047105	0.00137
0.00494	0.063242	0.044412	0.04094	0.029222	0.073217	0.13535	0.042428	0
0.006523	0.071023	0.043132	0.034495	0.032765	0.09368	0.086397	0.033412	0
0.00902	0.09859	0.047962	0.033823	0.040152	0.113018	0.04855	0.017757	0.002712
0.009183	0.119815	0.048908	0.006838	0.032613	0.107817	0.034897	0.013895	0.00634
0.00882	0.112283	0.043052	0	0.034993	0.093053	0.007407	0.012947	0.00671
0.007458	0.101302	0.024417	0	0.0317	0.087217	0	0.012767	0.010672
0.006273	0.091667	0.022053	0	0.03108	0.088478	0	0.011063	0.011468
0.005173	0.082067	0.028037	0	0.027538	0.056865	0.006258	0.002445	0.014523
0.001332	0.051722	0.021272	0	0.019105	0.058668	0.036048	0	0.017252
0.005547	0.028208	0.017973	0	0.032267	0.099645	0.06809	0	0.015005
0.008253	0.033452	0.021045	0	0.0383	0.135477	0.083847	0	0.015215
0.016513	0.044547	0.022675	0	0.028907	0.131937	0.083847	0	0.019482
0.022837	0.06276	0.015123	0	0.044827	0.128878	0.083847	0.011037	0.036385
0.023963	0.061415	0.007758	0	0.062703	0.14194	0.078642	0.048593	0.03336
0.02964	0.051973	0.006788	0	0.062543	0.118513	0.049152	0.068975	0.02792
0.032213	0.041673	0.00561	0	0.048243	0.071192	0.01711	0.08008	0.026538
0.037233	0.031373	0.00163	0	0.035437	0.031902	0.001353	0.101233	0.027377
0.03551	0.019242	0	0	0.046072	0.028957	0.001353	0.102188	0.019283
0.036027	0.003695	0.001133	0	0.033695	0.023538	0.001353	0.136377	0.001583
0.042785	0.005447	0.001372	0	0.019183	0.00864	0.0003	0.133995	0.001553
0.04155	0.005598	0.001372	0	0.021575	0.011968	0	0.123372	0.006158
0.038393	0.005598	0.001372	0.003422	0.021332	0.014348	0	0.113612	0.038555
0.03845	0.005598	0.001372	0.029767	0.02116	0.044432	0	0.093967	0.039712
0.043515	0.005027	0.003143	0.034358	0.010245	0.065602	0	0.093743	0.040597
0.051608	0.003593	0.003345	0.042207	0.006453	0.086918	0	0.050673	0.040603
0.054008	0.019112	0.003107	0.067085	0.003087	0.08798	0	0.015968	0.045167
0.055152	0.041847	0.003107	0.070758	0.001462	0.125823	0	0.011685	0.04367
0.051558	0.060992	0.003107	0.069038	0.014445	0.133587	0	0.02171	0.011273
0.045735	0.065765	0.003157	0.046915	0.026048	0.105342	0	0.047138	0.009022
0.036682	0.065765	0.001793	0.049362	0.028143	0.08635	0.004043	0.05907	0.013797
0.022997	0.064532	0.000458	0.041828	0.03262	0.065435	0.02371	0.057312	0.023977
0.017118	0.046805	0.000458	0.109487	0.03446	0.068983	0.056288	0.058078	0.020867
0.012185	0.023918	0.000458	0.176253	0.033197	0.029622	0.062323	0.059348	0.017758
0.014337	0.004877	0.000458	0.247457	0.02508	0.01951	0.06342	0.083853	0.017758
0.016192	0.013618	0.000408	0.295307	0.0262	0.014532	0.064738	0.071037	0.017435
0.017242	0.036507	0	0.295343	0.025742	0.009202	0.068678	0.058373	0.01164
0.01751	0.052375	0.002623	0.300257	0.027485	0.00785	0.049513	0.057977	0.001453
0.017002	0.059027	0.02111	0.208655	0.042648	0.005755	0.016935	0.057038	0
0.030132	0.059262	0.054182	0.138215	0.063673	0.01983	0.0109	0.05064	0.000783
0.031847	0.059158	0.065248	0.067532	0.060812	0.035833	0.009803	0.014765	0.002193
0.033943	0.045643	0.074495	0.131178	0.049727	0.053673	0.008485	0.000645	0.002193
0.033735	0.02402	0.077448	0.12693	0.048175	0.054032	0.000502	0.000645	0.002193
0.03983	0.01768	0.074953	0.122867	0.043303	0.054032	0	0.000645	0.002193
0.040037	0.017205	0.05953	0.12228	0.0263	0.051027	0	0.00202	0.002193
0.027133	0.02494	0.026875	0.12228	0.005077	0.050973	0.003403	0.014725	0.00828
0.023328	0.026665	0.027068	0.120058	0.003072	0.06459	0.010308	0.016005	0.020565
0.01973	0.026665	0.032567	0.00434	0.001433	0.04753	0.013892	0.016545	0.020567
0.017477	0.0254	0.032237	0.001513	0.001348	0.049593	0.014297	0.016545	0.020567
0.011192	0.015872	0.050358	0.000348	0	0.054142	0.03877	0.016545	0.020567
0.011472	0.009695	0.067038	0	0	0.054962	0.07787	0.019657	0.020567
0.014358	0.002073	0.078222	0	0	0.03913	0.100958	0.018593	0.013697
0.018395	0.00402	0.070625	0	0	0.00857	0.095425	0.017318	1.67e-06
0.018213	0.00402	0.05671	0	0	0.00779	0.092295	0.016778	0
0.02196	0.00402	0.057208	0	0	0.005368	0.09189	0.016778	0
0.03166	0.00402	0.049777	0	0	0.00082	0.067417	0.016822	0
0.037848	0.00402	0.041583	0	0	0	0.028317	0.01267	0
0.044248	0.004658	0.042523	0	0.007923	0	0.001825	0.001513	0
0.041343	0.025038	0.041777	0	0.019397	0	0.000453	0.00155	0
0.039212	0.057867	0.040947	0	0.020413	0	0	0.00155	0
0.034328	0.072658	0.04518	0	0.024145	0	0	0.006745	0
0.023298	0.082385	0.04773	0	0.027072	0	0	0.009687	0
0.012237	0.092113	0.037935	0	0.041107	0	0	0.009053	0
0.001902	0.096167	0.025657	0	0.036575	0	0	0.008222	0
0	0.072117	0.02274	0	0.026192	0	0	0.00818	0
0	0.039288	0.02274	0	0.037357	0	0	0.00818	0
0	0.024497	0.015385	0.001018	0.049353	0	0	0.002985	0.004558
0	0.01477	0.002017	0.027772	0.049315	0	0	0	0.009255
0	0.005042	0.000262	0.05353	0.035735	0	0	0	0.009255
0	1.67e-06	0	0.054277	0.034387	0	0	0	0.009255
0	0.002155	0.000582	0.054792	0.036315	0	0	0	0.009255
0	0.009545	0.001897	0.11775	0.047862	0	0	0	0.009255
0	0.016083	0.001897	0.208963	0.048485	0	0	0	0.004697
0	0.025372	0.001897	0.206247	0.045962	0	0	0	0
0	0.025385	0.001897	0.18555	0.046728	0.003935	0	0	0
0	0.025385	0.005957	0.184803	0.045877	0.00891	0	0	0
0	0.02323	0.005802	0.184288	0.042858	0.00891	0	0	0
0	0.01584	0.004487	0.12133	0.01913	0.013443	0	0	0
0	0.009302	0.004487	0.029098	0.002778	0.016817	0	0	0
0	0.000605	0.009787	0.005062	0.002413	0.016817	0.001063	0	0
0	0.003883	0.025008	0	0.001747	0.012882	0.004198	0	0
0.002057	0.007508	0.034157	0	0.013287	0.007907	0.004198	0	0
0.008843	0.010895	0.038738	0	0.016158	0.007907	0.004198	0.004858	0
0.014245	0.01596	0.038738	0	0.016158	0.003373	0.004198	0.035133	0.001218
0.016817	0.015995	0.038738	0	0.016158	0	0.004198	0.054748	0.002235
0.017647	0.015403	0.033438	0	0.016158	0	0.003135	0.063203	0.002235
0.019987	0.012112	0.023775	0	0.015603	0	0	0.088422	0.002235
0.01977	0.008487	0.02792	0	0.002872	0	0	0.097452	0.002235
0.015412	0.0051	0.03698	0	0.000782	0	0	0.093213	0.002235
0.012533	3.5e-05	0.043182	0	0.017588	0	0	0.064242	0.001017
0.010318	0	0.045738	0	0.023253	0	0	0.044645	0
0.009488	0	0.047907	0	0.026415	0	0	0.03619	0
0.007692	0	0.048682	0	0.048778	0	0	0.010972	0
0.012915	0	0.035082	0	0.057193	0	0	0.001942	0
0.014903	0	0.023707	0	0.056875	0	0	0.001322	0
0.01238	3.67e-05	0.017505	0	0.040247	0	0.015412	1.83e-05	0
0.012253	0.001143	0.014948	0	0.034582	0.01258	0.023782	0	0
0.012722	0.001143	0.015935	0.000622	0.03142	0.015563	0.025737	0	0
0.01809	0.001143	0.010317	0.001655	0.012625	0.015563	0.02746	0	0
0.0131	0.001143	0.006563	0.001697	0.004647	0.015563	0.028557	0	0
0.008683	0.009815	0.00387	0.001697	0.004492	0.015563	0.028557	0	0
0.008683	0.029232	0.00387	0.028107	0.005393	0.015563	0.013145	0	0
0.008453	0.040543	0.00387	0.106482	0.005393	0.002983	0.004775	0	0
0.007985	0.044103	0.000715	0.12279	0.005393	0	0.00282	0	0
0.002073	0.04458	0	0.152185	0.001825	0	0.001097	0	0
0	0.051045	0	0.174788	0.001388	0.00565	0	0	0
0	0.042418	0	0.178195	0.00108	0.018227	0	0	0
0	0.022965	0	0.156848	0	0.021132	0	0	0
0	0.010547	0.001317	0.095277	0	0.0286	0	0	0
0	0.006987	0.007298	0.084403	0	0.0286	0	0	0
0	0.00651	0.024208	0.074437	0	0.0286	0	0	0
0	4.5e-05	0.042123	0.070808	0	0.02295	0	0	0
0	0	0.04293	0.067402	0	0.010373	0	0	0
0	0	0.04293	0.062338	0.005205	0.007468	0	0	0
0	0	0.041613	0.046668	0.023522	0	0	0	0
0	0	0.035632	0.044902	0.027713	0	0	0	0
0	0	0.018722	0.026747	0.027713	0	0	0	0
0	0.003433	0.000807	0.008385	0.027713	0	0	0.006618	0
0	0.018818	0	0.010043	0.027713	0	0	0.012192	0
0	0.033782	0	0.010043	0.022508	0	0	0.013225	0
0	0.037478	0	0.00891	0.004192	0	0	0.020727	0
0	0.037478	0	0.00462	0	0	0	0.0516	0
0	0.037478	0	0.002313	0	0	0	0.05509	0
0	0.034045	0	0.001658	0	0	0	0.048758	0
0	0.01866	0	0	0	0	0	0.043515	0
0	0.003697	0	0	0	0	0	0.042482	0
0	0.003088	0	0	0.000653	0	0	0.03498	0
0	0.015125	0	0	0.002107	0.010383	0	0.004107	0
0	0.033085	0.003597	0	0.003903	0.01855	0	0.000617	0
0	0.048108	0.02689	0	0.003903	0.01855	0	0.00033	0
0	0.049267	0.052158	0	0.003903	0.01855	0	0	0
0	0.049267	0.05327	0	0.003903	0.01855	0	0	0
0	0.046178	0.05327	0	0.00325	0.01855	0	0	0
0.001595	0.034142	0.054362	0	0.001797	0.008167	0	0	0
0.002967	0.016182	0.0534	0	0	0	0	0	0
0.005843	0.001158	0.03138	0.033217	0	0	0	0	0.0015
0.007447	0	0.006112	0.040427	0	0	0.000127	0	0.006608
0.007688	0	0.005	0.046598	0	0	0.001005	0	0.007847
0.008268	0	0.005	0.04846	0	0	0.001127	0	0.011598
0.008527	0	0.003908	0.04846	0	0	0.001127	0	0.013285
0.012177	0	0.001273	0.04846	0	0	0.001127	0	0.013285
0.014868	0	0	0.015243	0	0	0.001127	0	0.011785
0.013977	0	0	0.008033	0	0	0.001	0	0.006677
0.013735	0	0	0.001862	0	0	0.000122	0	0.005438
0.013155	0	0	0	0.000173	0	0	2e-05	0.001687
0.011345	0	0	0	0.000312	0	0	0.008695	0
0.007057	0	0.00054	0	0.004068	0	0	0.017925	0
0.006595	0	0.014547	0	0.031453	0	0	0.018865	0
0.01542	0	0.038988	0	0.03846	0	0	0.018893	0
0.015702	0	0.047423	0	0.03846	0	0	0.018893	0
0.015702	0	0.04803	0	0.038287	0	0	0.018873	0
0.015658	0	0.051105	0	0.038148	0	0	0.010198	0
0.014925	0	0.051092	0	0.034392	0	0	0.000968	0
0.009818	1.33e-05	0.039212	0	0.007007	0	0	2.83e-05	0
0.000282	0.01204	0.018602	0	0	0.003045	0	0	0
0	0.034547	0.02386	0	0	0.017373	0.000475	0	0
0	0.04763	0.027033	0	0	0.017733	0.000662	0	0
0	0.049477	0.023958	0	0	0.017733	0.000662	0	0
0	0.049477	0.023432	0	0	0.017733	0.000662	0	0
0	0.049463	0.021305	0	0	0.017733	0.000662	0	0
0	0.037437	0.017473	0	0	0.014688	0.000662	0	0
0	0.01493	0.00378	0	0	0.00036	0.000187	0	0
0	0.001847	0	0	0	0	0	0	0
0	0	0	0	0.008813	0	0	0	0
0	0	0	0.027905	0.02954	0	0	0	0.000527
0	0	0	0.105972	0.030068	0	0	0	0.003953
0	0	0	0.105972	0.031403	0	0	0.006087	0.004922
0	0	0.000272	0.105972	0.03143	0	0	0.025762	0.00575
0	0.000833	0.007468	0.105972	0.033297	0	0.000902	0.032632	0.00575
0	0.001433	0.029538	0.105972	0.050498	0	0.00615	0.036173	0.00575
0	0.001433	0.0502	0.07816	0.043043	0	0.026263	0.03699	0.005223
0	0.001433	0.066122	0.00061	0.042533	0	0.03553	0.037865	0.001797
0	0.001433	0.066187	0.00061	0.041922	0	0.036177	0.052923	0.000828
0	0.001433	0.065915	0.00061	0.041898	0	0.036177	0.041307	0
0	0.0006	0.058718	0.00061	0.040032	0	0.035275	0.034437	0
0	0.001455	0.036648	0.00061	0.014017	0	0.030027	0.030895	0
0	0.00166	0.015987	0.000517	0.000745	0	0.009913	0.030078	0
0	0.00166	6.5e-05	0	0.000727	0	0.000647	0.029203	0
0	0.00166	0	0	3.33e-06	0	0	0.008058	0
0	0.00166	0	0	0	0	0	0	0
0	0.011243	0	0	0	0	0	0	0
0	0.03002	0	0	0	0	0	0	0
0	0.035027	0	0	0	0	0	0	0
0	0.035027	0	0	0	0	0	0	0
0.000838	0.035027	0	0	0	0	0	0	0
0.00172	0.035027	0	0	0	0	0	0	0
0.001755	0.025443	0	0	0	0	0	0	0
0.003923	0.005212	0	0	0	0.005413	0	0	0
0.006857	0	0	0.00142	0	0.006753	0	0	0
0.009718	0	0	0.003252	0	0.006753	0	0.000525	0
0.009758	0	0	0.003443	0	0.011878	0	0.011608	0
0.011013	0	0	0.003443	0.003287	0.027608	0	0.023248	0
0.01403	0	0	0.004938	0.027697	0.027608	0	0.031707	0
0.014818	0	0.000945	0.007312	0.031797	0.022195	0	0.031777	0
0.012755	0.002622	0.001157	0.005892	0.031797	0.020855	0.000163	0.031777	0
0.01128	0.002875	0.001157	0.00406	0.0318	0.020855	0.024513	0.031252	0
0.010472	0.002875	0.001157	0.003868	0.04597	0.01573	0.042423	0.020168	0
0.008335	0.003323	0.001157	0.003868	0.047413	0	0.043005	0.008528	9.33e-05
0.005283	0.004132	0.001157	0.002373	0.023003	0	0.04386	7e-05	0.002997
0.002327	0.004132	0.000212	0	0.018903	0	0.04386	0	0.004583
0.001457	0.00151	0	0	0.018903	0	0.043697	0	0.006097
7e-05	0.001257	0	0	0.0189	0	0.019347	0	0.01337
8.33e-06	0.005998	0.001038	0	0.005147	0	0.001553	0	0.019657
0.000375	0.007253	0.022617	0	0.000748	0	0.001942	0	0.021745
0.00177	0.008683	0.04951	0	0.000748	0	0.001087	0	0.018842
0.006155	0.010358	0.060525	0	0.000748	0	0.001087	0	0.018493
0.008297	0.013407	0.067642	0	0.003572	0	0.001087	0.009692	0.017998
0.010437	0.013703	0.073523	0	0.005837	0	0.001087	0.021692	0.010725
0.010432	0.008962	0.072485	0	0.00542	0	0.00097	0.022997	0.004438
0.010065	0.007258	0.050907	0	0.005088	0	0	0.024713	0.002257
0.00867	0.00502	0.024013	0	0.005088	0	0	0.03416	0.002257
0.004285	0.003345	0.012998	0	0.005088	0	0	0.034708	0.001018
0.002143	0.000297	0.005882	0.003165	0.002265	0	0	0.025193	0
5.17e-05	0	0	0.01889	0	0	0	0.013193	0
0.00055	0	0	0.042535	0	0	0	0.011888	0
0.000595	0	0	0.045088	0	0	0	0.010172	0
0.000595	0	0	0.045088	0	0	0	0.000725	0
0.000595	0	0	0.045088	0	0	0	0.000177	0
0.000595	0	0	0.041923	0.000485	0	0	0	0
0.000547	0	0	0.026198	0.000992	0	0	0	0
4.5e-05	0	0	0.002553	0.000992	0	0	0	0
0	0	0	0	0.003258	0	0	0	0
0	0	0	0	0.017035	0	0	0	0.00033
0	0	0	0	0.01803	0	0	0	0.000802
0	0	0	0	0.019468	0.001343	0	0	0.002447
0	0	0.001955	0	0.018962	0.007535	0	0.00379	0.002643
0	0	0.013163	0	0.018962	0.007535	0	0.026295	0.002643
0	0	0.026145	0	0.016695	0.007535	0.00676	0.030422	0.002643
0	0.001035	0.04703	0	0.002918	0.007535	0.01516	0.031028	0.002313
0	0.021637	0.050938	0	0.001923	0.007535	0.015685	0.03334	0.001842
0	0.049673	0.050938	0	0	0.006192	0.015915	0.034298	0.000197
0	0.077712	0.048983	0	0	0	0.015915	0.031167	0
0	0.095502	0.037775	0.009563	0	0	0.015915	0.00893	0
0	0.095797	0.024793	0.041393	0	0	0.009155	0.004803	0
0.001185	0.094762	0.003908	0.044898	0	0	0.000755	0.004197	0
0.002015	0.07416	0	0.044898	0	0	0.00023	0.001885	0
0.00247	0.046123	0	0.044898	0.000702	0	0	0.000927	0
0.002772	0.018085	0	0.044898	0.000973	0	0	0.000268	0
0.00471	0.000295	0	0.035335	0.000973	0	0	0	0
0.006155	0	0.001793	0.003505	0.000973	0	0	0	0
0.006065	0	0.024907	0.002722	0.001202	0	0.004832	0	0
0.007485	0	0.040917	0.003057	0.013398	0	0.016557	0	0
0.009263	0	0.046145	0.003057	0.017702	0	0.017535	0	0
0.009655	0	0.046145	0.003057	0.019403	0.002628	0.018023	0	0.000567
0.007717	0	0.054198	0.003057	0.022012	0.018807	0.018158	0	0.0026
0.007288	0.00052	0.057268	0.0094	0.022717	0.036438	0.018158	0	0.003348
0.011965	0.009173	0.034155	0.074988	0.040063	0.049157	0.013327	0	0.003375
0.019898	0.020618	0.018145	0.096233	0.03229	0.049157	0.001602	0	0.003375
0.020097	0.030653	0.012917	0.103382	0.028457	0.049157	0.000623	0	0.003375
0.021962	0.057702	0.012917	0.105832	0.026483	0.046528	0.000205	0	0.002808
0.024632	0.068065	0.004863	0.105832	0.023875	0.03035	0.010548	0.00153	0.000775
0.026285	0.067545	0	0.099488	0.02317	0.012718	0.021437	0.018817	2.67e-05
0.022395	0.058892	0	0.031178	0.005595	0	0.022442	0.023523	0
0.0127	0.047447	0	0.009598	0.001172	0	0.022442	0.023523	0.004253
0.011997	0.037412	0.020683	0.00245	0	0.00046	0.022442	0.023523	0.017727
0.009448	0.010363	0.058913	0	0	0.00105	0.022372	0.023523	0.024308
0.006778	0	0.059197	0	0.002632	0.002867	0.011893	0.021993	0.024308
0.004243	0	0.061502	0.000108	0.015445	0.009247	0.001302	0.004707	0.024308
0.002872	0	0.06299	0.005602	0.015927	0.018718	0.01176	0	0.024308
0.002388	0	0.065565	0.017585	0.018853	0.027388	0.018455	0	0.021725
0.004175	0	0.04844	0.03128	0.022118	0.046575	0.018455	0	0.01002
0.012582	7e-05	0.013778	0.04154	0.027128	0.077165	0.018455	0.00919	0.013015
0.019435	0.015702	0.014185	0.044985	0.043445	0.083005	0.018455	0.026743	0.034245
0.024092	0.043167	0.012163	0.05867	0.03212	0.097158	0.018158	0.037462	0.055607
0.023807	0.063797	0.010878	0.053325	0.031867	0.088467	0.006695	0.040015	0.066747
0.02619	0.06613	0.017175	0.048823	0.030883	0.094772	0	0.040247	0.065487
0.022783	0.067202	0.033053	0.064922	0.028223	0.079752	0	0.042817	0.063805
0.015812	0.067132	0.048257	0.085812	0.030023	0.048572	0	0.039763	0.054228
0.010627	0.0515	0.052887	0.095272	0.017262	0.040915	0	0.029267	0.032998
0.005917	0.024035	0.059807	0.083342	0.016487	0.022052	0	0.02385	0.011637
0.005692	0.005957	0.068162	0.10244	0.034673	0.030357	0	0.023023	0.000735
0.00857	0.013903	0.06636	0.094958	0.0407	0.036887	0	0.024705	0.003183
0.013523	0.017262	0.051517	0.065165	0.04068	0.069635	0.004427	0.039783	0.003977
0.017103	0.019068	0.032745	0.034015	0.03495	0.089228	0.019252	0.042665	0.01772
0.01771	0.020137	0.02823	0.042278	0.03003	0.101805	0.03149	0.036152	0.033823
0.01839	0.022938	0.02219	0.050133	0.040032	0.106423	0.032948	0.031037	0.039713
0.019153	0.020442	0.027823	0.044813	0.030998	0.114802	0.033737	0.02984	0.039708
0.016307	0.010162	0.040042	0.046643	0.02396	0.096493	0.034125	0.028785	0.03685
0.02229	0.005732	0.045445	0.046643	0.03284	0.090295	0.030633	0.019038	0.035973
0.029157	0.003925	0.063075	0.046643	0.063932	0.078227	0.017577	0.02209	0.031845
0.03222	0.008783	0.064208	0.025475	0.064542	0.069083	0.005498	0.0341	0.033305
0.034548	0.026317	0.063658	0.015757	0.053967	0.066228	0.00404	0.043703	0.027968
0.037467	0.047242	0.051625	0.00183	0.045335	0.052175	0.003252	0.043173	0.027735
0.036303	0.05899	0.049502	0	0.044967	0.05186	0.002863	0.042315	0.032165
0.026425	0.068038	0.050047	0	0.04023	0.023913	0.001928	0.034413	0.047975
0.01644	0.072488	0.03568	0	0.028428	0.0414	0.00016	0.022343	0.046953
0.013287	0.066562	0.04523	0	0.032195	0.041662	0.003037	0.00979	0.036353
0.015863	0.046227	0.067705	0	0.033267	0.062875	0.010933	0	0.038413
0.018857	0.025257	0.081888	0	0.032517	0.062292	0.022535	0	0.038413
0.024277	0.013667	0.067235	0	0.034575	0.078452	0.031475	0.009553	0.033983
0.029785	0.01887	0.062747	0.003142	0.032377	0.086717	0.038058	0.027855	0.01817
0.034553	0.045853	0.077932	0.016792	0.033367	0.075465	0.054605	0.032012	0.009577
0.038227	0.076995	0.073445	0.03067	0.035952	0.078068	0.063173	0.03291	0.003078
0.033412	0.091047	0.050402	0.034307	0.03658	0.053962	0.055562	0.042825	0.001652
0.027735	0.091945	0.036503	0.034335	0.041485	0.061772	0.04396	0.046222	0.003227
0.024098	0.092625	0.049975	0.077648	0.04124	0.046747	0.03502	0.037047	0.01294
0.022815	0.079672	0.06101	0.09745	0.060287	0.065553	0.028437	0.023392	0.023277
0.022735	0.050798	0.058798	0.083887	0.048535	0.061468	0.01189	0.042945	0.03568
0.02486	0.019657	0.056128	0.070008	0.040307	0.079008	0.000285	0.050765	0.040445
0.025733	0.005605	0.057047	0.066372	0.038752	0.07945	0	0.042838	0.053272
0.028323	0.004697	0.054947	0.08281	0.034663	0.077372	0	0.039443	0.068495
0.028907	0.003858	0.04247	0.09462	0.032445	0.120805	0	0.039317	0.059023
0.03055	0.00256	0.049492	0.071677	0.019195	0.094645	0.001755	0.037142	0.055233
0.032443	0.003995	0.047128	0.07159	0.016608	0.088407	0.003932	0.015798	0.059322
0.032472	0.030873	0.043073	0.10089	0.018835	0.082582	0.01015	0.007093	0.06837
0.038757	0.061338	0.043617	0.10276	0.01882	0.089808	0.012478	0.005105	0.056202
0.041113	0.092595	0.043377	0.086293	0.018113	0.08125	0.028495	0.005103	0.039403
0.038475	0.096402	0.04029	0.03117	0.019442	0.0338	0.049788	0.004852	0.039162
0.037	0.119005	0.01618	0.03117	0.011335	0.036285	0.054058	0.00238	0.032615
0.032352	0.138857	0.003352	0.03117	0.005142	0.036262	0.052537	1.33e-05	0.016123
0.02908	0.134712	0.003213	0.002842	0.00297	0.020378	0.046318	0	0.001845
0.029293	0.105642	0.001707	0.02126	0.017015	0.035562	0.04425	0.007493	0.000225
0.030338	0.075233	0.001603	0.048713	0.027155	0.046677	0.028308	0.0201	0.000942
0.032902	0.071483	0.004342	0.054697	0.026612	0.062593	0.007015	0.034478	0.00415
0.028977	0.04888	0.01737	0.059912	0.027642	0.055967	0.00099	0.04303	0.015895
0.033045	0.025033	0.034217	0.06967	0.035092	0.055917	0.000335	0.04643	0.027705
0.030815	0.0023	0.050073	0.068698	0.035908	0.063677	0.000335	0.065725	0.031093
0.025942	0.000905	0.056925	0.04841	0.024003	0.06897	7.5e-05	0.070495	0.030868
0.025622	5.67e-05	0.061697	0.020957	0.019417	0.057855	0	0.067585	0.032943
0.029587	0	0.058538	0.014973	0.032667	0.05208	0	0.058082	0.033178
0.02942	0.000615	0.04551	0.009758	0.035003	0.054892	0	0.050108	0.021962
0.021788	0.002222	0.027618	0	0.027893	0.051528	0	0.046708	0.010285
0.019278	0.002222	0.011922	0	0.028675	0.041638	0.001585	0.038567	0.006897
0.016893	0.002222	0.008507	0.00127	0.026292	0.015138	0.0049	0.035807	0.006897
0.020058	0.002222	0.003735	0.005363	0.022938	0.02212	0.015432	0.026942	0.004105
0.02201	0.002222	0.003735	0.00925	0.011307	0.01297	0.038355	0.022728	0.000662
0.026293	0.001607	0.003735	0.012765	0.011575	0.011027	0.06583	0.037137	0.000133
0.03193	0	0.003735	0.015393	0.010738	0.011027	0.087102	0.06085	0
0.037842	0	0.003437	0.017915	0.009085	0.011027	0.090547	0.060017	0
0.042578	0	0	0.016645	0.009575	0.008842	0.089547	0.069358	0
0.034325	0	0	0.012552	0.027517	0.006078	0.080412	0.069247	0
0.024998	0	0.00036	0.00867	0.035258	0.009898	0.057682	0.068585	0
0.026578	0	0.000587	0.016523	0.031403	0.013423	0.030207	0.054802	0
0.026135	0	0.000587	0.021792	0.031072	0.016915	0.008935	0.032465	0
0.02281	0	0.000587	0.019527	0.031072	0.016915	0.003905	0.022227	0
0.017858	0	0.000587	0.019527	0.030555	0.016915	0.00159	0.003382	0
0.018118	0.002707	0.000587	0.020002	0.010303	0.012697	0.000193	0.008367	0
0.018363	0.031465	0.000227	0.020932	0	0.007885	0	0.011938	0
0.011032	0.06675	0	0.012132	0	0.003492	0	0.010735	0
0.005562	0.102	0.000133	0.006868	0	0	0	0.009485	0
0.009338	0.11873	0.001728	0.02806	0	0	0	0.01002	0
0.016718	0.119985	0.001728	0.040705	0	0	0	0.020118	0.000112
0.016873	0.119165	0.004257	0.041513	0	0	0	0.015063	0.002685
0.02002	0.093347	0.021663	0.04241	0.001502	0	0	0.011492	0.007347
0.025072	0.058753	0.0415	0.047057	0.022503	0	4.17e-05	0.011492	0.030907
0.026383	0.023503	0.05311	0.0471	0.0259	0	0.005217	0.011365	0.05761
0.02002	0.006773	0.063868	0.025652	0.029523	0	0.006175	0.010748	0.079312
0.01189	0.005518	0.078352	0.013007	0.02979	0	0.006175	0.00065	0.083625
0.009893	0.003632	0.075958	0.011723	0.03024	0	0.006175	0	0.081457
0.006732	0.000692	0.063328	0.009892	0.030113	0	0.006175	0	0.076795
0.00767	0.002883	0.068393	0.002677	0.01141	0	0.006133	0	0.053235
0.009177	0.02784	0.073062	0	0.012942	0	0.000958	0	0.026532
0.016443	0.049145	0.06081	0	0.027677	0.006422	0	0	0.00483
0.018798	0.053023	0.048585	0	0.031123	0.010118	0	0	0.000405
0.019128	0.053028	0.06876	0	0.037712	0.010118	0	0	0
0.01876	0.053028	0.080293	0	0.056342	0.010118	0	0	0
0.01277	0.050145	0.055837	0	0.059327	0.010118	0	0	0
0.009952	0.025188	0.039425	0	0.055328	0.012795	0	0	0
0.002685	0.003883	0.041907	0	0.039035	0.018915	0	0	0
0.00033	5e-06	0.040542	0	0.036377	0.02017	0	0	0.000123
0	0	0.034467	0	0.030725	0.0264	0	0	0.000783
0	0	0.036235	0	0.012768	0.026435	0	0	0.000962
0	0	0.040528	0	0.007965	0.026435	0	0	0.000962
0	0.001285	0.040528	0	0.007035	0.023758	0	0.005243	0.002497
0	0.00133	0.038023	0	0.00497	0.011217	0	0.008413	0.002793
0	0.00133	0.039583	0	0.003915	0.006265	0	0.008782	0.00267
0	0.00133	0.037582	0	0.007748	3.5e-05	0	0.013447	0.00201
0	0.00133	0.029923	0	0.048318	0	0	0.019987	0.001832
0	0.00133	0.025605	0	0.05262	0	0	0.020948	0.001832
0	4.5e-05	0.039623	0	0.053352	0	0	0.015705	0.000297
0	0	0.066775	0	0.056613	0	0	0.012535	0
0	0	0.06874	0	0.056873	0	0	0.012167	0
0	0	0.056507	0.001498	0.051653	0	0	0.007502	0
0	0	0.047282	0.003777	0.009035	0	0	0.000962	0
0	0	0.05042	0.003908	0.004253	0	0	0.00032	0
0	0	0.038783	0.007432	0.003522	0	0	0.012538	0
0	0.000567	0.011607	0.047333	0.00026	0	0	0.031842	0
0	0.023403	0.007188	0.112117	0	0	0	0.047967	0
0	0.057735	0.008512	0.130802	0	0	0	0.049777	0
0	0.092057	0.018337	0.129425	0	0	0	0.050447	0
0	0.116925	0.027592	0.129293	0	0	0	0.050127	0
0	0.124607	0.02984	0.12577	0	0	0	0.037908	0.00074
0	0.12404	0.029787	0.085868	0	0	0	0.018605	0.001592
6e-05	0.101203	0.029787	0.021085	0.001113	0	0	0.00248	0.001765
0.001607	0.067365	0.028463	0.00746	0.003398	0	0	0.00067	0.001765
0.002368	0.034105	0.017443	0.01334	0.02062	0	0	0	0.001765
0.002372	0.009237	0.00463	0.01334	0.027078	0	0	0.00218	0.001765
0.002372	0.001555	0.00054	0.017043	0.037495	0.00304	0	0.009138	0.001025
0.002372	0.001555	0.001378	0.035337	0.037598	0.0144	0	0.0102	0.000173
0.005243	0.001555	0.001378	0.072888	0.037188	0.01463	0	0.01969	0
0.019147	0.001065	0.001378	0.119443	0.036457	0.01463	0	0.03523	0
0.029375	0.0013	0.001378	0.112662	0.02031	0.01463	0	0.038265	0
0.030613	0.001988	0.001378	0.112662	0.024845	0.01463	0	0.03627	0
0.030618	0.003957	0.002528	0.108958	0.022833	0.01159	0	0.02954	0
0.030683	0.003957	0.003232	0.090665	0.024867	0.00023	0	0.030413	0
0.02928	0.003957	0.003557	0.058823	0.024717	0	0	0.022393	0
0.014403	0.003953	0.005285	0.006435	0.023163	0	0	0.006902	0
0.003413	0.002657	0.005285	0.065337	0.022993	0	0	0.003867	0
0.002172	0.001968	0.005285	0.148662	0.014407	0	0	0.00475	0
0.002167	0	0.003595	0.148662	0.006097	0	0	0.00976	0
0.002102	0	0.002053	0.148662	0.00396	0	0	0.007903	0
0.000573	0	0.001728	0.147928	0.003407	0	0	0.006475	0
0	0.004855	0	0.166312	0.003407	0	0	0.006698	0
0	0.02883	0	0.10741	0.002502	0	0	0.006698	0
0	0.052477	0	0.030168	9.5e-05	0	0	0.00563	0
0	0.056757	0	0.038863	0	0	0	0.000392	0
0	0.05735	0	0.038863	0	0	0	0.000313	0
0	0.05735	0	0.033887	0	0	0	0.000272	0
0	0.052495	0	0.014778	0	0	0	0	4e-05
0	0.02852	0	0.014778	0	0	0	0	0.002493
0	0.004873	0	0.008695	0	0	0	0	0.002862
0	0.000593	0	0	0	0	0	0	0.002862
0	0	0.002173	0	0	0	0	0	0.002862
0	0.00015	0.023993	0	0	0	0	0	0.002862
0	0.001412	0.046273	0	0	0	0	0	0.002822
0	0.001412	0.048782	0	0	0	0	0	0.000368
0	0.001412	0.051518	0	0	0	0	0	0
0	0.001412	0.07269	0	0	0	0	0	0
0	0.001412	0.092097	0	0	0	0	0	0
0	0.001262	0.073977	0	0	0	0	0	0
0	0	0.053828	0	0	0	0	0	0
0	0	0.05555	0	0	0	0	0	0
0	0	0.082482	0	0	0	0	0	0
0	0	0.071408	0	0	0	0	0	0
0	0	0.082535	0	3.67e-05	0	0	0	0
0	0	0.090792	0	0.005613	0	0	0	0
0	0	0.090428	0	0.007072	0	0	0	0
0	0	0.086198	0	0.00713	0	0	0	0
0	0	0.05653	0	0.007253	0	0.000383	0	0
0	1.67e-06	0.046432	0	0.008562	0	0.001475	0	0
0	0.000563	0.013725	0	0.009152	0	0.00292	0	0
0	0.000572	0.001768	0	0.003575	0	0.003	0	0
0	0.000572	0	0	0.002117	0	0.003	0	0
0	0.000572	0	0	0.002058	0	0.003	0	0
0	0.000572	0	0	0.001935	0.002255	0.002617	0	0
0	0.00057	0	0.001912	0.000627	0.022023	0.001525	0	0
0	8.33e-06	0	0.018662	0	0.022445	8e-05	0	0
0	0	0	0.030078	0	0.022445	0	0	0
0	0	0.003337	0.037352	0	0.022445	0	0	0
0.00263	0	0.00437	0.037352	0	0.022445	0	0	0
0.004402	0	0.00437	0.037352	0	0.02019	0	0	0.001465
0.004532	0	0.00437	0.03544	0	0.000422	0	0	0.003415
0.005812	0	0.00437	0.01869	0	0	0	0	0.003742
0.009455	0	0.00437	0.007273	0	0	0	0	0.003742
0.021803	0	0.001033	0	0	0	0	0	0.003742
0.057125	0	0	0	0	0	0	0	0.003742
0.09579	0.011283	0	0	0	0	0	0	0.002277
0.133837	0.042875	0	0	0	0	0	0	0.000327
0.147198	0.045385	0	0	0	0	0	0	0
0.151238	0.045385	0	0	0.002297	0	0	0	0
0.14119	0.045385	0.001603	0	0.021697	0	0	0	0
0.103238	0.045385	0.001955	0	0.039982	0	0	0.000332	0
0.062802	0.034102	0.001955	0	0.041237	0	0	0.000793	0
0.024625	0.00251	0.001955	0	0.042413	0	0	0.001047	0
0.009983	0	0.001955	0	0.042413	0	0	0.001603	0
0.0023	0	0.001955	0	0.040117	0	0	0.001603	0
0	0	0.000352	0	0.020717	0	0	0.001603	0
0	0	0	0	0.002432	0	0	0.001272	0
0	0	0	0	0.001177	0	0	0.00081	0
0	0	0	0	0	0.004695	0	0.000557	0
0	0	0	0	0	0.007738	0	0	0
0	0	0	0	0	0.007738	0.000328	0	0
0	0	0	0	0	0.007738	0.005873	0	0
0	0	0.001512	0	0	0.007738	0.020762	0	0
0	0	0.01495	0	0	0.007738	0.029525	0	0
0	0	0.029348	0	0	0.003043	0.031367	0	0
0	0	0.040038	0	0	0	0.031367	0	0
0	0	0.046268	0	0	0	0.031038	0	0
0	0	0.04656	0	0	0	0.025493	0	0
0	0	0.045048	0	0	0	0.010605	0	0
0	0	0.03161	0	0	0	0.001842	0	0
0	0.01379	0.017212	0	0	0	0	0	0
0	0.042193	0.006522	0	0	0	0	0	0
0	0.046523	0.000292	0	0	0	0	0	0
0	0.046523	0	0	0	0	0	0	0.002075
0	0.046523	0	0	0	0	0	0.000557	0.007202
0	0.046523	0	0	0.011667	0	0	0.009603	0.014683
0.000587	0.032733	0	0.027387	0.018427	0	0	0.013998	0.017087
0.006	0.00433	0	0.046775	0.018427	0	0	0.023613	0.017215
0.011205	0	0	0.06568	0.018427	0	0	0.025285	0.017215
0.011858	0	0	0.06568	0.02377	0.000392	0	0.033745	0.01514
0.018345	0	0.011562	0.06568	0.0301	0.022365	0	0.034292	0.010013
0.02236	0	0.034408	0.06568	0.018433	0.030945	0	0.025245	0.002532
0.02683	0	0.05246	0.038293	0.011673	0.054993	0.000425	0.02085	0.000128
0.024263	0	0.053272	0.018905	0.011673	0.05695	0.000517	0.011235	0
0.021627	0	0.053272	0	0.011898	0.05695	0.000517	0.009563	0
0.020973	0	0.053272	0	0.006892	0.056558	0.000517	0.001103	0.000385
0.014487	0	0.04171	0	0.000562	0.034585	0.000517	0	0.000963
0.010472	0	0.018863	0	0.000562	0.026005	0.000517	0	0.000963
0.005415	0	0.000812	0	0.000562	0.001957	9.17e-05	0	0.000963
0.002568	0	0	0	0.000562	0	0	0	0.000963
0	0.00064	0	0	0.000337	0	0	0	0.000963
0	0.001537	0	0	0	0	0	0	0.000578
0	0.001537	0	0	0	0	0	0	0
0	0.001537	0	0	0	0	0	0	0
0	0.001537	0	0	0	0	0	0	0
0	0.001537	0	0	0	0	0	0	0
0	0.000897	0	0	0	0	0	0	0.000285
0	0	0	0	0	0	0.002668	0	0.004923
0	0	0	0	0	0	0.015738	0.005453	0.005722
0	0	0	0	0	2.83e-05	0.02928	0.009685	0.006775
0	0	0	0	0	0.00653	0.042828	0.010478	0.00852
1.17e-05	0	0	0	0	0.006592	0.052325	0.010478	0.009313
0.002305	0	0	0	0	0.011905	0.053163	0.010478	0.00966
0.00631	0	0	0	0	0.017437	0.050495	0.010478	0.005022
0.010283	0	0	0	0	0.017437	0.037425	0.005025	0.004223
0.014968	0	0	0	0.001793	0.017408	0.023883	0.000793	0.00317
0.019265	0	0.000293	0	0.018678	0.010907	0.010335	0	0.001425
0.020635	0	0.000575	0	0.022302	0.010845	0.000838	0	0.000632
0.020892	0	0.000575	0	0.022345	0.005532	0	0	0
0.02116	0	0.000575	0	0.022923	0	0	0	0
0.019675	3.33e-06	0.000575	0	0.023057	0	0	0	0
0.016883	0.000468	0.01061	0	0.021263	0	0	0	0
0.01633	0.001632	0.030803	0	0.005942	0	0	0	0
0.015598	0.016968	0.039292	0	0.010258	0	0	0	0
0.020962	0.023518	0.049723	0	0.01039	0	0	0	0
0.02756	0.040573	0.053772	0	0.009812	0	0	0	0
0.035943	0.040762	0.053772	0	0.009678	0	0	0	0
0.044922	0.040297	0.043737	0	0.009678	0	0	0	0
0.05205	0.039133	0.02325	0	0.008115	0	0	0	0.000423
0.058235	0.023797	0.01448	0.000792	0.000175	0	0	0	0.001282
0.050427	0.017247	0.004048	0.004058	0	0	0	0	0.0019
0.039555	0.000192	0	0.016982	0	0	0	0	0.008527
0.029163	0	0	0.042635	0	0	0	0	0.0179
0.019128	0	0.000758	0.042635	0	0	0.000452	0	0.021067
0.008263	0	0.002128	0.042635	0	0.001383	0.009258	0.006932	0.020643
0.001428	0	0.002128	0.041843	0	0.004428	0.024675	0.014882	0.019785
0.001323	0	0.002128	0.038577	0	0.017117	0.034542	0.015018	0.019167
0.001323	0	0.002128	0.025653	0	0.028087	0.054605	0.015018	0.01254
0.000843	0	0.005533	0	0.000103	0.038608	0.05712	0.015018	0.003167
6.67e-06	0	0.016078	0	0.000298	0.038608	0.056668	0.015018	0
0	0	0.026198	0	0.000298	0.037225	0.047862	0.008087	0
0	0	0.032085	0	0.009408	0.034427	0.032445	0.000137	0
0	0	0.034948	0	0.021427	0.027673	0.022578	0	0
0.0002	0	0.034952	0	0.021715	0.016703	0.002515	0	0
0.002263	0	0.031547	0	0.022615	0.006182	0	0	0
0.002768	0	0.020243	0	0.02242	0.006182	0	0	0.001212
0.003565	0.002288	0.008753	0	0.02242	0.006182	0	0	0.001617
0.003565	0.023967	0.002867	0	0.01331	0.005935	0	0	0.001617
0.003708	0.031	0.007463	0.00067	0.001292	0	0.002597	0	0.001617
0.004033	0.031	0.035458	0.017553	0.001003	0.000518	0.009328	0	0.001617
0.00804	0.031	0.06464	0.018253	0	0.02452	0.010858	0	0.001617
0.010905	0.031	0.079085	0.018253	0	0.027787	0.012207	0	0.000405
0.011538	0.028712	0.079085	0.018253	0.002152	0.02942	0.012258	0.000357	0.00177
0.012268	0.007033	0.079085	0.018253	0.015968	0.038142	0.01288	0.005878	0.008222
0.012602	0	0.072382	0.02313	0.01812	0.046923	0.01343	0.00787	0.0165
0.015432	0	0.046353	0.025355	0.01812	0.054953	0.01618	0.01584	0.019957
0.012748	0	0.017248	0.024655	0.018128	0.030987	0.024188	0.020008	0.02576
0.012812	0	0.00564	0.024655	0.023205	0.03658	0.032377	0.027015	0.031608
0.014815	6.5e-05	0.029268	0.026442	0.02296	0.064307	0.039168	0.04181	0.040188
0.017518	0.014393	0.045773	0.053137	0.009668	0.072822	0.043308	0.038338	0.043043
0.020273	0.03957	0.0457	0.061978	0.00968	0.094672	0.052247	0.03708	0.035412
0.020495	0.061757	0.043758	0.069187	0.025655	0.105085	0.052918	0.031945	0.031955
0.020208	0.068418	0.046447	0.095292	0.03229	0.11588	0.044363	0.036735	0.027053
0.017945	0.069982	0.056252	0.111302	0.027217	0.112823	0.034827	0.030712	0.022818
0.015427	0.071088	0.033042	0.111457	0.025622	0.083468	0.027983	0.01623	0.012468
0.012068	0.05676	0.016987	0.084762	0.026723	0.066232	0.023222	0.014908	0.003162
0.009245	0.031583	0.017715	0.070373	0.03303	0.03721	0.011137	0.017148	0.002515
0.01444	0.009397	0.03064	0.044057	0.018845	0.03476	0.000983	0.021687	0.002515
0.015662	0.002735	0.045787	0.017952	0.013255	0.025715	0	0.025555	0.001613
0.016958	0.006375	0.036228	0.001942	0.014653	0.047915	0	0.025002	0.006433
0.017805	0.023792	0.037097	0	0.015028	0.064417	0	0.024332	0.020348
0.022105	0.039728	0.045115	0	0.015322	0.0941	0	0.023603	0.038017
0.023383	0.057922	0.06097	0	0.015145	0.103942	0	0.02063	0.043905
0.016755	0.076995	0.055167	0	0.030395	0.107548	0	0.013257	0.044118
0.014722	0.08785	0.037762	0	0.031748	0.114755	1.17e-05	0.00043	0.044118
0.014543	0.082695	0.035958	0	0.031298	0.10809	0.011763	0	0.037685
0.015017	0.064107	0.037765	0	0.030793	0.091808	0.032143	0.005222	0.024477
0.01134	0.04817	0.040532	0	0.028957	0.074037	0.03848	0.036803	0.007578
0.011888	0.039677	0.031013	0	0.021585	0.07447	0.04247	0.03877	0.002708
0.017667	0.041007	0.03269	0	0.013502	0.087995	0.073322	0.03987	0.00497
0.02358	0.047783	0.043017	0	0.031478	0.085585	0.109168	0.040263	0.00497
0.029493	0.05007	0.047595	0	0.037438	0.074485	0.116722	0.04101	0.00497
0.035387	0.05007	0.052502	0.002367	0.046177	0.084312	0.097582	0.03726	0.0099
0.040342	0.05007	0.042423	0.00893	0.046725	0.089875	0.091403	0.008713	0.014357
0.042298	0.04037	0.034675	0.00893	0.045803	0.084977	0.087413	0.006747	0.020547
0.039318	0.019967	0.025848	0.00893	0.037427	0.057153	0.056562	0.005647	0.037125
0.036457	0.003683	0.015015	0.00893	0.017608	0.070555	0.020703	0.006133	0.04405
0.033595	0.01954	0.009157	0.00893	0.022013	0.083335	0.001398	0.021418	0.052293
0.030808	0.035965	0.001157	0.006563	0.028658	0.09515	0.000158	0.037548	0.049373
0.030495	0.05317	0	0	0.03091	0.103998	0	0.047163	0.055715
0.031643	0.061858	0	0	0.031463	0.113118	0	0.05322	0.05311
0.032043	0.063612	0.000373	0	0.031343	0.115415	0	0.064643	0.034057
0.031545	0.062263	0.001103	0	0.030778	0.115223	0	0.064877	0.027132
0.027952	0.044072	0.001103	0	0.019462	0.093618	0	0.051192	0.019363
0.02261	0.0328	0.001103	0.00489	0.003897	0.081363	0	0.033593	0.017362
0.017712	0.039452	0.002972	0.019688	0.008477	0.073007	0	0.021092	0.005793
0.017995	0.056322	0.01853	0.02322	0.017018	0.057018	0.002252	0.015405	0.00119
0.017992	0.079893	0.035193	0.024307	0.019113	0.048902	0.02817	0.003982	0.00119
0.0194	0.089455	0.047628	0.02854	0.033092	0.051337	0.050528	0.002868	0.00119
0.02091	0.089883	0.065428	0.034318	0.03408	0.057718	0.054058	0.000522	0.006293
0.02733	0.085323	0.086693	0.073285	0.035507	0.066027	0.056797	0.000518	0.024763
0.030958	0.061708	0.103703	0.069902	0.037157	0.06237	0.057017	0.00037	0.033122
0.027403	0.03615	0.09091	0.06637	0.046108	0.089445	0.054765	0	0.040192
0.023957	0.010825	0.075343	0.065322	0.044142	0.09791	0.028847	0.002127	0.04124
0.018752	0.001263	0.062178	0.066038	0.033455	0.076933	0.006488	0.012403	0.043557
0.015597	0.000835	0.044908	0.078248	0.033867	0.085042	0.002958	0.014242	0.04827
0.014238	0.000242	0.039992	0.101732	0.033047	0.076795	0.00022	0.024647	0.034432
0.02057	0	0.045057	0.155095	0.024437	0.074297	6.67e-05	0.037852	0.027748
0.027797	0	0.052377	0.255903	0.00714	0.057388	0.014938	0.038825	0.022953
0.030347	0	0.054108	0.262838	0.015648	0.049905	0.03788	0.037155	0.022278
0.031605	0	0.054255	0.257888	0.023375	0.062522	0.042242	0.02818	0.019977
0.032373	0.001127	0.053725	0.2399	0.02295	0.058872	0.042728	0.02701	0.010827
0.027605	0.002	0.037377	0.17256	0.02262	0.052805	0.043722	0.024188	0.006518
0.018135	0.002	0.026922	0.110585	0.02344	0.063843	0.043655	0.029663	0.004843
0.01032	0.002	0.046185	0.016427	0.033215	0.071537	0.028783	0.037268	0.002657
0.014003	0.002	0.060132	0.009453	0.032783	0.0929	0.005842	0.03925	0.002967
0.018658	0.002	0.060797	0.009453	0.021778	0.079043	0.00148	0.038012	0.00356
0.021243	0.000998	0.06159	0.009453	0.020803	0.066908	0.000993	0.0374	0.002418
0.021362	0.001507	0.06159	0.009453	0.020527	0.063397	9.5e-05	0.02994	0.00138
0.02045	0.001507	0.04838	0.00665	0.025722	0.046998	0.005492	0.01303	0.00138
0.01897	0.001507	0.020463	0	0.021295	0.041547	0.016133	0.006762	0.001292
0.01639	0.001507	0.012565	0	0.013732	0.019688	0.029927	0.006872	0.000608
0.022913	0.002187	0.03468	0	0.014727	0.020458	0.03002	0.009197	0
0.032398	0.006178	0.054023	0.013628	0.029177	0.039892	0.03002	0.009948	0
0.03532	0.02963	0.056852	0.07046	0.043748	0.05166	0.029925	0.01071	0
0.0353	0.058812	0.056637	0.084088	0.037262	0.045325	0.024528	0.00894	0
0.0353	0.087985	0.061683	0.084088	0.037335	0.033345	0.013887	0.009127	0
0.029755	0.10632	0.07808	0.084088	0.038642	0.04047	9.33e-05	0.01689	0
0.016273	0.107137	0.08477	0.084088	0.03925	0.067655	0	0.033982	0
0.003333	0.10534	0.067338	0.07046	0.024887	0.048842	0	0.056273	0
0	0.089117	0.06451	0.013628	0.014717	0.056422	0	0.058733	0
0	0.091317	0.064447	0	0.02922	0.060145	0	0.059123	0
0	0.094758	0.057968	0.004868	0.025192	0.060087	0	0.06444	0
0	0.104742	0.033388	0.015875	0.023385	0.058577	0	0.059018	0
0	0.109843	0.004468	0.015875	0.021772	0.030933	0	0.039793	0.006582
0	0.108387	0.001852	0.02993	0.021685	0.044757	0	0.017905	0.015097
0	0.100447	0.00555	0.043165	0.017283	0.042635	0	0.014595	0.018548
0	0.069143	0.007237	0.043165	0.003335	0.07499	0	0.014205	0.020158
0	0.036528	0.008238	0.038508	0.001392	0.087657	0	0.006392	0.020158
0	0.00821	0.011933	0.040297	0.00079	0.096077	0	0.001502	0.020158
0	0.001612	0.02311	0.048995	0.000787	0.097455	0	0.001247	0.013577
0	0.000748	0.02639	0.043267	0.000787	0.086465	0	3.5e-05	0.005062
0	7.83e-05	0.022692	0.034238	0.000787	0.082918	0.0111	0	0.00161
0	0	0.021005	0.036645	0.0002	0.057895	0.024882	0	0
0	0	0.020003	0.0366	0	0.065542	0.02634	0	0
0	0	0.015558	0.023805	0	0.051415	0.029645	0.000315	0
0	0	0.004482	0.015107	0	0.049715	0.030308	0.00114	0
0	0	0.001113	0.00678	0	0.046143	0.030308	0.00117	0
0	0.000975	0.001113	0.002573	0	0.032368	0.019208	0.00117	0
0	0.018493	0.001113	0.000167	0	0.021197	0.005427	0.001468	0
0	0.041955	0.001113	0	0	0.000395	0.003968	0.002678	0
0	0.065415	0.000797	0	0	0	0.000663	0.002888	0
0	0.084535	0	0.001202	0.003307	0	0	0.002382	0
0	0.089998	0	0.003432	0.00609	0	0	0.004662	0
0	0.091942	0	0.003432	0.008208	0	0	0.004763	0
0.015387	0.082808	0	0.003432	0.028837	0	0	0.004465	0
0.056738	0.083053	0	0.013028	0.036602	0	0	0.003255	0
0.098508	0.074732	0	0.020775	0.040768	0	0	0.00273	0
0.12342	0.061258	0	0.025507	0.038172	0	0	0.002412	0
0.127048	0.055867	0	0.032753	0.03556	0	0	0.000727	0
0.128698	0.052948	0	0.032753	0.035453	0	0	0.000653	0
0.118838	0.044563	0	0.032753	0.026795	0	0	0.000653	0
0.07905	0.020857	0	0.023157	0.021228	0	0	0.000653	0
0.037873	0.006083	0	0.01541	0.017062	0	0	0.000653	0
0.01448	0.001535	0	0.009477	0.01641	0	0	0.000653	0
0.018882	0.001463	0	0	0.021737	0	0	2.83e-05	0
0.02372	0.001463	0.007088	0.004093	0.02076	0	0	0	0
0.018533	0.001463	0.027413	0.012927	0.00879	0	0	0	0
0.01697	0.001463	0.04259	0.012927	0.006592	0	0	0.000257	0
0.016377	0.001098	0.045078	0.012927	0.006592	0	0	0.000982	0
0.014858	0	0.047198	0.013495	0.006533	0	0	0.000982	0
0.006828	0	0.056583	0.016552	0.001035	0	0	0.001148	0
0.00034	0	0.069727	0.012458	0	0	0	0.001228	0
0	0	0.056775	0.003625	0	0	0	0.001228	0
0	0	0.052355	0.003625	0	0	0	0.000972	0
0	0	0.063513	0.014698	0.00027	0	0	0.000247	0
0	0	0.062417	0.026047	0.000397	0	0	0.000247	0.00052
0	0	0.053662	0.02299	0.000397	0	0	8e-05	0.000545
0	0.00157	0.038672	0.026135	0.000397	0	0	0	0.000545
0	0.013293	0.037792	0.069408	0.000493	0	0	0.000898	0.000545
0	0.026837	0.039813	0.070732	0.014792	0	0	0.003617	0.000545
0	0.040378	0.049195	0.059658	0.025252	0	0	0.003705	0.000545
0	0.052792	0.06182	0.076222	0.027105	0	0	0.005077	2.5e-05
0	0.062313	0.071128	0.118067	0.029017	0	0	0.00592	0
0	0.063085	0.066653	0.115287	0.034625	0	0	0.005995	0
0	0.051362	0.069302	0.082403	0.0355	0	0	0.005097	0
0	0.037818	0.071988	0.091093	0.021995	0	0	0.003113	0
0	0.024277	0.064588	0.102998	0.012788	0	0	0.004022	0
0	0.011863	0.05125	0.074518	0.016613	0	0	0.003097	0
0	0.003318	0.041977	0.032673	0.015043	0	0	0.00298	0
0	0.006467	0.043177	0.032308	0.009435	0	0	0.002905	0
0.000745	0.006613	0.035157	0.021918	0.008473	0	0	0.002905	0
0.002315	0.007542	0.021172	0.011905	0.010453	0	0	0.00217	0
0.006512	0.008183	0.006052	0	0.019985	0	0	0.001173	0
0.014867	0.008183	0.00647	0	0.015048	8.17e-05	0	0.000727	0
0.016565	0.007207	0.005805	0	0.014707	0.004627	0	0	0
0.016565	0.001717	0.004337	0	0.014707	0.004805	0	0	0
0.01582	0.00157	0.004558	4.17e-05	0.014697	0.005853	0	0	0
0.01425	0.000642	0.00386	0.005868	0.012737	0.011898	0	0	0
0.010053	0	0.004387	0.019478	0.002528	0.016655	0	0	0
0.001698	0	0.003658	0.02886	0.00598	0.016573	0	0	0
0	0	0.003658	0.02886	0.027238	0.012028	0	0	0
0	0	0.00316	0.031	0.028357	0.01185	0	0	0
0	0	0.001817	0.033013	0.028357	0.010802	0	0	0
0	0	0.001035	0.027187	0.027543	0.004757	0	0.000182	0
0	5.33e-05	0	0.013577	0.026697	0	0	0.000927	0
0	0.002433	0	0.004195	0.022377	0	0	0.000928	0
0	0.002433	0	0.004195	0.001118	0	0	0.000928	0
0	0.002433	0	0.002055	0	0	0	0.000928	0
0	0.002433	0	0	0	0	0	0.000928	0
0	0.002433	0	0	0	0	0	0.000747	0
0	0.00238	0	0	0	0	0	1.67e-06	0
0	0	0	0.042077	0	0	0	0	0
0	0	0	0.084435	0	0	0	0	0
0	0	0	0.084435	0	0	0	0	0
0	0	0	0.084435	0	0	0	0	0
0	0	0	0.084435	0	0	0	0	0
0	0.00106	0	0.084435	0	0	0	0	0
0	0.001435	0	0.042358	0	0	0	0	0
0	0.001435	0	0	0	0	0	0	0.001045
0.00011	0.001435	0.002363	0	0	0	0	0	0.0058
0.001785	0.001435	0.023905	0	0	0	0	0	0.00609
0.010195	0.001435	0.039747	0	0	0	0	0	0.00609
0.020113	0.002712	0.041295	0	0	0	0	0	0.00609
0.029113	0.040243	0.04158	0	0	0	0	0	0.00609
0.036167	0.090942	0.04158	0	0	0	0	0.00022	0.005045
0.041013	0.101272	0.039217	0	8.33e-06	0	0	0.000562	0.00029
0.039492	0.102913	0.017675	0	0.009865	0	0	0.000562	0
0.031783	0.102913	0.001833	0	0.015605	0	1.83e-05	0.000562	0
0.035673	0.100577	0.000285	0	0.015605	0	0.000967	0.000562	0
0.042277	0.06267	0	0	0.015605	0	0.001015	0.000562	0
0.045473	0.011972	0	0	0.015605	0	0.001015	0.000342	0
0.042705	0.001642	0	0	0.015597	0	0.001015	0	0
0.042597	0	0	0	0.00574	0	0.001015	0	0
0.041895	0	0	0	0	0	0.000997	0	0
0.028087	0	0	0	0	0	4.83e-05	0	0
0.012483	0	0	0	0	0	0	0	0
0.002233	0	0	0	0	0	0	0	0
4.5e-05	0	0	0	0	0.001357	0	0	0
0	0	0	0	0	0.002518	0	0	0
0	0	0	0	0	0.014967	0	0	0
0	0	0	0	0	0.02398	0	0	0
0	0	0	0	0	0.056262	0	0	0
0	0	0	0	0	0.067348	0	0	0
0	0	0	0	0	0.093043	0	0	0
0	0	0	0	0	0.093512	0	0	0
0	0	0	0	0	0.100048	0	0.001302	0
0	0	0.000143	0	0	0.094878	0	0.003063	0
0	0	0.012095	0	0	0.062597	0	0.003358	0
0	0	0.027962	0.000935	0	0.05151	0	0.003705	0
0.000105	0.00095	0.032	0.077978	0	0.024458	0.000568	0.005285	0.001528
0.003	0.001292	0.032978	0.083065	0.000487	0.022828	0.000793	0.010003	0.002075
0.01134	0.001292	0.032978	0.083065	0.001867	0.003843	0.000793	0.009835	0.002075
0.024498	0.001292	0.032835	0.083065	0.003413	0	0.000793	0.00839	0.002075
0.034708	0.001292	0.020883	0.083065	0.004253	0	0.000793	0.008095	0.002075
0.03514	0.001292	0.005017	0.08213	0.005412	0	0.000793	0.007748	0.002075
0.035035	0.000342	0.000978	0.005087	0.005412	0	0.000225	0.006168	0.000547
0.03214	0	0	0	0.004925	0	0	0.00145	0
0.0238	0	0	0	0.003545	0	0	0.000317	0
0.010642	0	0	0	0.001998	0	0	0	0
0.000432	0	0	0	0.001158	0	0	0	0
0	0	0	0	0	0	0	0	0
0	0	0	0	0	0	0	0	0
0	0	0.000822	0	0	0	0	0	0
0	0	0.001557	0.000607	0	0	0	0	0
0	0	0.001557	0.057163	0	0	0	0	0
0	0	0.001557	0.060705	0	0	0	0	0
0	0	0.001557	0.060705	0	0	0	0	0.002135
0	0	0.001557	0.063628	0	0	0	0	0.005358
0.000257	0	0.000735	0.064793	0	0	0	0	0.008203
0.002568	0	0.017042	0.064187	0	0	0	0	0.022073
0.003207	0	0.053828	0.00763	0	0	0	0	0.036423
0.003207	0	0.060145	0.004088	0	0	0	0	0.040445
0.003207	0.00021	0.060145	0.004088	0	0	0	0	0.039082
0.003207	0.00145	0.060145	0.001165	0	0.001598	0.003967	0	0.035858
0.002953	0.00145	0.060145	0	0	0.002815	0.00737	0	0.033013
0.006868	0.00145	0.043103	0	0	0.036495	0.008825	0	0.019143
0.012057	0.00145	0.006317	0	0	0.044048	0.018677	0	0.004793
0.014825	0.00145	0	0	0	0.05902	0.025663	0	0.000772
0.015752	0.00124	0	0	0	0.06564	0.026018	0	0
0.015752	0	0	0	0	0.06584	0.022052	8.17e-05	0
0.015748	0	0	0	0	0.084888	0.018648	0.000793	0
0.009522	0	0	0	0	0.053753	0.017193	0.000793	0
0.004712	0	0	0	0.007088	0.059838	0.007342	0.000793	0
0.00431	0	0	0	0.015373	0.059642	0.000355	0.000793	0
0.003492	0	0	0	0.027372	0.082392	0	0.000793	0
0.003492	0	0	0	0.027613	0.08113	0	0.000712	0
0.003492	0	0	0	0.027613	0.074753	0	0	0.001235
0.003492	0	0	0	0.027613	0.080892	0	0	0.001603
0.002475	0	0	0	0.02162	0.067253	0	0	0.001603
0.000108	0	0	0	0.022647	0.052478	0	0	0.001603
0	0	0	0	0.01499	0.024907	0	0	0.001603
0	0	0.000645	0	0.014748	0.036757	0	0	0.001603
0	0	0.001478	0	0.014748	0.036983	0	0	0.000368
0	0	0.001478	0.009512	0.014748	0.042413	0	0	0
0	0	0.001478	0.029507	0.013653	0.056528	0	0	0
0	0.003928	0.001478	0.032425	0.004342	0.067613	0	0	0
0	0.007628	0.001478	0.032425	0	0.083013	0	0	0
0	0.00766	0.000833	0.032425	0	0.13632	0.000318	0	0.00011
0	0.00766	0.001643	0.032425	0	0.188698	0.006445	0	0.006457
0	0.00766	0.002405	0.022913	0	0.202457	0.012915	0.000883	0.01807
0	0.00766	0.002405	0.002918	0	0.214792	0.012917	0.005127	0.02512
0	0.003732	0.002405	0	0	0.245903	0.012917	0.008757	0.026982
0	3.17e-05	0.002405	0	0	0.229295	0.012917	0.009285	0.027245
0	0	0.002405	0	0	0.173312	0.012598	0.009285	0.027623
0	0	0.000953	0	0	0.137015	0.006472	0.009285	0.021277
0.001167	0	0.000343	0	0	0.147272	1.67e-06	0.008402	0.009663
0.00148	0	0.000343	0	0	0.12588	0	0.004158	0.002613
0.00148	0	0.000343	0	0	0.083683	0	0.000528	0.000752
0.001678	0	0.000343	1.33e-05	0	0.083093	0	0	0.000488
0.006242	0	0.000343	0.005615	0	0.073383	0	0	0
0.013783	0	0.00063	0.005685	0	0.043187	0	0	0
0.021953	0	0.005863	0.005685	0.000902	0.005058	0	0	0
0.02376	0	0.01254	0.005685	0.013238	0	0	0	0
0.024558	0	0.019215	0.005685	0.018207	0	0	0	0
0.024415	0	0.025388	0.005672	0.018207	0	0.000247	0	0
0.020343	0	0.026637	7e-05	0.018207	0	0.000897	0	0
0.013755	0	0.026158	0.002417	0.020187	0	0.00356	0	0
0.005372	0	0.021512	0.046783	0.019963	0	0.015935	0	0
0.004205	0	0.015797	0.046783	0.007627	0	0.028827	0	0
0.005807	0	0.009122	0.04761	0.002658	0	0.03891	0	0
0.014305	0	0.002948	0.050602	0.002658	0	0.039375	0	0.00104
0.019003	0	0.0017	0.050602	0.002658	0	0.038725	0	0.009082
0.021277	0	0.0017	0.048185	0.000678	0	0.036062	0	0.013863
0.022105	0	0.000962	0.003818	0	0	0.023687	0	0.014628
0.02124	0	0	0.003818	0	0	0.010795	0	0.014902
0.01884	0	0	0.002992	0	0	0.000712	0.002903	0.014902
0.010287	0	0	0	0	0	0	0.011698	0.013862
0.005097	0	0	0	0	0	0	0.020415	0.00582
0.00187	0	0	0	0	0	0	0.023928	0.001038
8.83e-05	0	0.000303	0	0	0	0	0.025985	0.000273
0	0.002712	0.000858	0	2.67e-05	0	0	0.025988	7.33e-05
0	0.021588	0.000858	0	0.011573	0	0	0.023085	0.002923
0	0.036898	0.000858	0	0.024583	0	0	0.01429	0.003065
0.001102	0.038297	0.000858	0	0.024757	0.007082	0	0.005573	0.003065
0.011425	0.038297	0.00353	0	0.024757	0.052173	0	0.00206	0.003065
0.023823	0.038297	0.01836	0	0.032802	0.101735	0	3.33e-06	0.003065
0.035522	0.035585	0.032978	0	0.037268	0.117368	0.007568	0	0.002992
0.045807	0.016708	0.040628	0	0.025722	0.143318	0.024575	0	0.000142
0.050563	0.001398	0.048257	0	0.012712	0.15864	0.025018	0.000435	0
0.052895	0	0.055002	0	0.012538	0.151558	0.02573	0.00218	0.00374
0.046005	0	0.058233	0	0.012538	0.106467	0.031317	0.002332	0.005988
0.036948	0	0.045052	0	0.004493	0.056905	0.032792	0.002443	0.020928

## Sheet: SD 4b
Day 13-16										d13 ON		d13 OFF		d14 ON		d14 OFF		d15 ON		d15 OFF		d16 ON
GFP OE					GDF-15 OE					GFP OE	GDF-15 OE	GFP OE	GDF-15 OE	GFP OE	GDF-15 OE	GFP OE	GDF-15 OE	GFP OE	GDF-15 OE	GFP OE	GDF-15 OE	GFP OE	GDF-15 OE
0.403954	0.056342	0.367796	0.307745	0.545548	0.254245	0.117599	0.322013	0.176339		0.367423	0.29148	0.427927	0.425149	0.336314	0.28574	0.398798	0.356343	0.287529	0.241094	0.35996	0.317453	0.310005	0.256819
0.375239	0.055866	0.343844	0.328671	0.544074	0.260071	0.115587	0.320075	0.182063		0.210561	0.269302	0.387496	0.354689	0.325182	0.285154	0.385153	0.256422	0.311297	0.235385	0.398643	0.288747	0.299168	0.22718
0.36061	0.0545	0.32208	0.337244	0.529783	0.265546	0.109471	0.325532	0.19002		0.322502	0.390452	0.406572	0.484836	0.345829	0.397992	0.453655	0.497857	0.377523	0.363404	0.48121	0.466994	0.384872	0.331872
0.344217	0.054864	0.298616	0.338555	0.513571	0.264771	0.106784	0.326343	0.18856		0.356498	0.253503	0.389907	0.287369	0.346359	0.231565	0.415822	0.315654	0.344003	0.247598	0.432677	0.263236	0.358472	0.227547
0.330977	0.05673	0.281696	0.336295	0.499685	0.261869	0.10385	0.339915	0.187278		0.357593		0.483597		0.376494		0.496997		0.361478		0.478666		0.350266
0.334429	0.070378	0.270563	0.332946	0.473801	0.261748	0.102214	0.344794	0.187013
0.347624	0.09613	0.265383	0.314351	0.452106	0.256619	0.101702	0.343294	0.185956
0.351052	0.136548	0.271544	0.303931	0.43622	0.255509	0.097986	0.340833	0.202966
0.346135	0.193027	0.273733	0.309924	0.410241	0.253188	0.095511	0.3251	0.225492
0.34198	0.270064	0.276923	0.345569	0.375912	0.263662	0.093587	0.322698	0.275027
0.338155	0.348849	0.276816	0.387444	0.334252	0.30441	0.099724	0.310937	0.321565
0.332937	0.407125	0.277623	0.435275	0.310898	0.340858	0.121767	0.307532	0.358545
0.325123	0.429585	0.283963	0.472381	0.294733	0.363735	0.159098	0.313415	0.380186
0.323461	0.425122	0.288323	0.496907	0.27886	0.378444	0.215597	0.3299	0.376518
0.321582	0.393289	0.287937	0.511035	0.273389	0.411873	0.277825	0.368706	0.365942
0.320387	0.331699	0.294654	0.497695	0.278071	0.432144	0.351241	0.40336	0.333825
0.329526	0.266466	0.297496	0.476794	0.288318	0.418956	0.408072	0.433134	0.299586
0.356422	0.209553	0.304468	0.447586	0.292462	0.398561	0.434839	0.46615	0.266634
0.39016	0.17287	0.311733	0.425336	0.295308	0.393379	0.437354	0.500314	0.240933
0.414656	0.147239	0.324227	0.404806	0.294112	0.381236	0.415951	0.517822	0.220056
0.440813	0.136783	0.340033	0.394812	0.292639	0.354482	0.377326	0.533848	0.200544
0.464745	0.158266	0.343006	0.388146	0.29054	0.327061	0.329131	0.538035	0.188908
0.478622	0.185106	0.349058	0.372144	0.292938	0.297393	0.297311	0.54274	0.18644
0.475207	0.194329	0.342699	0.348972	0.329077	0.280565	0.277109	0.535638	0.193196
0.462659	0.198833	0.327906	0.334589	0.374606	0.269341	0.269069	0.51454	0.20361
0.45588	0.202484	0.306505	0.326765	0.41972	0.258478	0.266734	0.501113	0.227128
0.451352	0.201827	0.286879	0.309605	0.455053	0.250881	0.269852	0.460319	0.240751
0.448715	0.174579	0.273578	0.295962	0.492034	0.249571	0.27086	0.423523	0.247084
0.441004	0.143319	0.280408	0.299789	0.507348	0.251247	0.26708	0.385128	0.254332
0.438324	0.128579	0.292729	0.314218	0.478081	0.250318	0.272922	0.352813	0.255996
0.431431	0.12359	0.303526	0.312936	0.450131	0.249979	0.271655	0.343172	0.261452
0.422347	0.119855	0.303107	0.304015	0.423101	0.250879	0.262942	0.332695	0.255573
0.417036	0.115221	0.307373	0.303921	0.385343	0.248741	0.260769	0.338932	0.247844
0.407225	0.113396	0.306553	0.30648	0.349699	0.249278	0.26241	0.339295	0.248887
0.400412	0.110805	0.292604	0.299678	0.332408	0.256532	0.256145	0.345505	0.249315
0.3842	0.108796	0.280851	0.293972	0.330672	0.257054	0.247422	0.367848	0.248503
0.376595	0.103165	0.272507	0.303565	0.30716	0.253387	0.23664	0.385072	0.240744
0.374521	0.099307	0.275683	0.304492	0.28448	0.251376	0.236464	0.395886	0.237772
0.363486	0.095407	0.285182	0.301224	0.290616	0.257296	0.241919	0.417176	0.250814
0.356804	0.090337	0.290236	0.297709	0.291727	0.285908	0.242709	0.440232	0.257512
0.354466	0.086119	0.285174	0.300131	0.289455	0.306989	0.243488	0.446672	0.252394
0.355413	0.08673	0.297123	0.298692	0.277502	0.334814	0.23958	0.42338	0.245929
0.35037	0.098543	0.310994	0.293063	0.279774	0.343985	0.264885	0.400454	0.247113
0.344874	0.111489	0.326829	0.299931	0.284409	0.353802	0.290586	0.383381	0.246369
0.3402	0.126527	0.338064	0.30804	0.280651	0.361249	0.297064	0.354526	0.241789
0.334902	0.143166	0.353873	0.318432	0.283182	0.354131	0.290624	0.334474	0.235562
0.32915	0.173405	0.372765	0.352635	0.281815	0.358617	0.282255	0.324972	0.235304
0.322017	0.225715	0.37433	0.383588	0.286369	0.355943	0.273168	0.328177	0.234816
0.326174	0.284876	0.377409	0.412828	0.288061	0.363173	0.239979	0.326144	0.232245
0.325456	0.334534	0.375751	0.433084	0.286159	0.368367	0.20454	0.332966	0.227483
0.329125	0.367276	0.369725	0.450331	0.286141	0.355073	0.191757	0.34622	0.222288
0.333092	0.38148	0.364212	0.463973	0.299846	0.32891	0.192391	0.374781	0.220128
0.332059	0.36751	0.363231	0.445612	0.333376	0.294199	0.202848	0.400743	0.225763
0.332702	0.322788	0.351967	0.429069	0.371954	0.267094	0.210265	0.438395	0.23788
0.326252	0.256758	0.329525	0.414229	0.405553	0.251713	0.215452	0.46585	0.24219
0.321712	0.19889	0.313431	0.408793	0.450588	0.241618	0.22487	0.479111	0.253932
0.315513	0.155787	0.297465	0.404581	0.481727	0.235701	0.224707	0.464258	0.276248
0.310406	0.129928	0.285576	0.390346	0.486857	0.239598	0.224405	0.43613	0.299007
0.311757	0.118034	0.272452	0.373443	0.455282	0.246111	0.221918	0.428368	0.307406
0.324419	0.110595	0.267959	0.360361	0.405763	0.248807	0.235557	0.395463	0.309301
0.340333	0.106844	0.272133	0.348741	0.363308	0.249919	0.259819	0.358214	0.314465
0.368913	0.103297	0.275547	0.334431	0.311711	0.246692	0.289323	0.335582	0.305783
0.389311	0.104964	0.284801	0.320047	0.278208	0.24792	0.312057	0.336126	0.27569
0.40295	0.108182	0.286254	0.312908	0.255844	0.246292	0.342704	0.345498	0.243198
0.416289	0.109336	0.294376	0.316402	0.254439	0.24554	0.374062	0.335705	0.222035
0.414917	0.109845	0.315842	0.313274	0.265022	0.245728	0.393859	0.330907	0.20626
0.40958	0.109681	0.334305	0.311316	0.27358	0.243142	0.402013	0.335759	0.202754
0.387318	0.110022	0.352625	0.31405	0.286739	0.242454	0.395414	0.349863	0.203387
0.363097	0.117501	0.357404	0.315372	0.286082	0.254145	0.392031	0.373988	0.206293
0.347499	0.128618	0.369642	0.313384	0.285172	0.280825	0.378442	0.397454	0.210297
0.331941	0.138259	0.374424	0.313374	0.286561	0.294049	0.362639	0.413449	0.216606
0.318626	0.144445	0.365895	0.31549	0.286652	0.29281	0.332765	0.440094	0.220722
0.305827	0.15191	0.352797	0.308746	0.282306	0.282834	0.300739	0.453815	0.214533
0.298771	0.15844	0.331592	0.300313	0.277882	0.28037	0.282528	0.444049	0.215913
0.301117	0.152798	0.315039	0.29633	0.280693	0.26496	0.264073	0.414895	0.216975
0.300206	0.145483	0.299071	0.301182	0.283499	0.237934	0.248156	0.37826	0.217327
0.300282	0.144782	0.285222	0.302605	0.279017	0.224509	0.235878	0.357049	0.211821
0.301262	0.153205	0.268151	0.303924	0.278329	0.227804	0.235468	0.335908	0.213818
0.300862	0.162815	0.260565	0.305991	0.280134	0.237059	0.248303	0.322493	0.218428
0.301933	0.175585	0.264506	0.304613	0.281674	0.24136	0.244842	0.323709	0.221113
0.30609	0.188511	0.27564	0.307683	0.303113	0.247913	0.246383	0.329935	0.224982
0.308965	0.197788	0.282057	0.309234	0.328657	0.247441	0.24741	0.340122	0.232332
0.307595	0.210924	0.283636	0.302013	0.371168	0.248727	0.248919	0.340407	0.241947
0.305882	0.239407	0.287729	0.291164	0.409205	0.246292	0.25093	0.337761	0.241407
0.306782	0.277526	0.29067	0.289523	0.43106	0.246381	0.242211	0.352833	0.236929
0.303076	0.313751	0.28594	0.292262	0.427196	0.243045	0.249546	0.347451	0.235008
0.301229	0.351684	0.276306	0.299728	0.395291	0.24117	0.262088	0.342706	0.240273
0.300546	0.385383	0.272322	0.309485	0.363971	0.241955	0.263983	0.332379	0.253483
0.312151	0.414409	0.27644	0.331827	0.326253	0.239247	0.255907	0.332728	0.271538
0.334906	0.422951	0.288234	0.344528	0.283921	0.239471	0.249758	0.361119	0.276053
0.367488	0.4154	0.305489	0.348155	0.261176	0.234428	0.249615	0.379245	0.271195
0.401947	0.40868	0.322575	0.347713	0.258053	0.240291	0.239392	0.419528	0.257459
0.418261	0.396118	0.339901	0.33645	0.270299	0.243784	0.224994	0.450996	0.243525
0.421958	0.381575	0.360736	0.319916	0.273315	0.241912	0.221226	0.479246	0.220818
0.406056	0.350148	0.37033	0.299264	0.269047	0.240646	0.222883	0.500759	0.199452
0.385873	0.312303	0.362011	0.292628	0.272727	0.251095	0.238134	0.482017	0.197711
0.357709	0.273245	0.34219	0.292612	0.275687	0.28562	0.257672	0.452176	0.208548
0.329906	0.230554	0.329505	0.294746	0.282413	0.309753	0.279144	0.413803	0.223074
0.311715	0.190911	0.317116	0.317189	0.277385	0.337986	0.307311	0.382344	0.233696
0.301811	0.156547	0.294133	0.349448	0.276655	0.37279	0.346965	0.356087	0.244952
0.305124	0.137204	0.282928	0.388156	0.281002	0.411325	0.384907	0.336334	0.255129
0.303643	0.123263	0.285432	0.423262	0.279044	0.423835	0.392285	0.348149	0.267805
0.298686	0.115397	0.288151	0.447688	0.283948	0.41537	0.391038	0.357117	0.288582
0.295897	0.108861	0.290245	0.460846	0.310033	0.403763	0.386013	0.356715	0.309641
0.302304	0.103972	0.296305	0.463164	0.349615	0.375013	0.369689	0.36319	0.32875
0.309287	0.101294	0.301163	0.47197	0.391156	0.339604	0.33337	0.347775	0.339668
0.309555	0.099228	0.298276	0.452962	0.424558	0.299883	0.295067	0.334171	0.334224
0.310908	0.103487	0.295981	0.437591	0.466716	0.276856	0.277633	0.317474	0.313688
0.326332	0.105366	0.297996	0.433214	0.496451	0.257034	0.259239	0.308767	0.277409
0.348825	0.105201	0.293061	0.447148	0.511158	0.239764	0.242725	0.298924	0.241965
0.375315	0.106652	0.284317	0.448356	0.515659	0.233992	0.233631	0.29669	0.212355
0.411623	0.107927	0.276447	0.432489	0.520709	0.23429	0.235924	0.332139	0.190089
0.448468	0.11087	0.277693	0.433916	0.525016	0.239104	0.244114	0.374314	0.179628
0.472826	0.11519	0.278083	0.422213	0.522108	0.236563	0.242837	0.402771	0.181167
0.480476	0.130899	0.279117	0.409289	0.521164	0.234829	0.244393	0.442962	0.190227
0.476709	0.149964	0.298903	0.386943	0.506026	0.237802	0.254129	0.480226	0.202037
0.457526	0.167224	0.326309	0.368473	0.480662	0.246549	0.257669	0.507802	0.207812
0.419297	0.181203	0.358173	0.346636	0.442731	0.249012	0.255215	0.519657	0.211483
0.381145	0.194238	0.390138	0.331495	0.409508	0.245463	0.25047	0.510093	0.216212
0.353436	0.202031	0.419503	0.327858	0.363915	0.245883	0.245977	0.501198	0.217178
0.329641	0.199655	0.44166	0.319911	0.321254	0.245153	0.246764	0.484081	0.217317
0.310597	0.194454	0.447053	0.316999	0.295868	0.242715	0.242645	0.466705	0.218474
0.294476	0.18798	0.434601	0.313734	0.287167	0.238144	0.241626	0.436761	0.227627
0.291334	0.187212	0.413077	0.310157	0.2815	0.239747	0.259917	0.404411	0.250447
0.292623	0.195258	0.381433	0.306026	0.275092	0.255885	0.286005	0.383204	0.280364
0.293708	0.201978	0.35041	0.30454	0.286615	0.27925	0.320555	0.366009	0.318337
0.321229	0.205941	0.327065	0.316599	0.294522	0.311493	0.352683	0.344752	0.353036
0.36136	0.231755	0.305116	0.330931	0.294073	0.339072	0.378469	0.334599	0.366787
0.399674	0.282173	0.293493	0.341297	0.296073	0.366058	0.397542	0.338258	0.364227
0.422642	0.331425	0.290135	0.35467	0.325328	0.390534	0.396436	0.344872	0.343301
0.446874	0.369615	0.296105	0.385315	0.366285	0.412881	0.38324	0.356796	0.31366
0.477488	0.404369	0.309031	0.414086	0.399141	0.418266	0.34974	0.353703	0.283533
0.476417	0.44129	0.32944	0.429357	0.431717	0.414813	0.320335	0.368086	0.251135
0.461974	0.458016	0.355139	0.424783	0.462747	0.410259	0.294915	0.418172	0.24697
0.451733	0.451783	0.381219	0.415403	0.489515	0.391719	0.276254	0.435908	0.26486
0.469716	0.444428	0.408042	0.405964	0.496785	0.370952	0.271385	0.464246	0.296568
0.468929	0.436902	0.431774	0.377956	0.488189	0.335202	0.279309	0.458423	0.321473
0.464174	0.431612	0.452568	0.356113	0.481157	0.313347	0.288695	0.456093	0.346271
0.460834	0.427806	0.461357	0.335522	0.459001	0.290844	0.286681	0.445919	0.370241
0.458242	0.419418	0.46316	0.345489	0.431059	0.279684	0.292322	0.404901	0.382225
0.472923	0.412852	0.465128	0.376505	0.399974	0.299289	0.312287	0.416604	0.377317
0.474214	0.40845	0.466293	0.415433	0.367898	0.338314	0.336683	0.416615	0.365619
0.462292	0.40215	0.465426	0.456032	0.356968	0.38529	0.347188	0.442677	0.360214
0.473259	0.37647	0.459518	0.48423	0.367365	0.42682	0.374022	0.476758	0.357681
0.480721	0.357056	0.459353	0.500921	0.392343	0.458205	0.413686	0.509497	0.368259
0.487092	0.359142	0.454096	0.499777	0.433268	0.492983	0.453291	0.53391	0.374704
0.475714	0.363244	0.453412	0.496857	0.474879	0.519367	0.463651	0.531748	0.391586
0.465382	0.366578	0.451396	0.49257	0.507333	0.520962	0.456282	0.525284	0.40546
0.483184	0.377173	0.462484	0.490388	0.527086	0.50981	0.45192	0.526563	0.414665
0.486304	0.410042	0.455455	0.49197	0.529635	0.493952	0.440229	0.535334	0.409343
0.491425	0.437628	0.443789	0.505685	0.536624	0.498655	0.413006	0.547491	0.399057
0.501462	0.445502	0.43274	0.519064	0.534922	0.492886	0.361774	0.55344	0.389834
0.513315	0.449848	0.405544	0.548881	0.531862	0.487511	0.319533	0.562842	0.381078
0.516583	0.454418	0.376956	0.539862	0.534674	0.493571	0.283024	0.569583	0.37555
0.517981	0.451523	0.335271	0.522847	0.529912	0.498524	0.254566	0.567958	0.364804
0.509779	0.451267	0.31437	0.514756	0.526762	0.517124	0.230305	0.561529	0.367429
0.507752	0.448171	0.300968	0.5053	0.526457	0.514225	0.229675	0.535544	0.366931
0.499453	0.451859	0.307311	0.486525	0.524739	0.518956	0.261627	0.499849	0.359691
0.493577	0.450918	0.329712	0.442896	0.51702	0.522325	0.312336	0.466246	0.350621
0.496484	0.447779	0.361609	0.424389	0.502701	0.5181	0.358266	0.424429	0.345846
0.500735	0.447537	0.395257	0.397331	0.501825	0.514973	0.400492	0.394799	0.351733
0.498562	0.446523	0.428243	0.363275	0.508785	0.503991	0.446164	0.352432	0.346753
0.499581	0.443976	0.450404	0.33429	0.510118	0.511063	0.473878	0.349218	0.342058
0.504565	0.440527	0.454057	0.325416	0.504216	0.517488	0.474214	0.378689	0.345165
0.509136	0.440489	0.45595	0.313431	0.507309	0.512729	0.458091	0.40907	0.342125
0.502481	0.436925	0.459274	0.305285	0.522877	0.503768	0.438913	0.451393	0.33397
0.49566	0.440524	0.470008	0.323049	0.531769	0.507267	0.422467	0.492346	0.331431
0.500242	0.438588	0.469786	0.355378	0.50978	0.519543	0.394148	0.53507	0.337301
0.498222	0.44011	0.487962	0.38993	0.475685	0.526637	0.376699	0.554348	0.335829
0.4943	0.441133	0.494262	0.432964	0.443205	0.517286	0.380394	0.56205	0.329943
0.489917	0.442452	0.486124	0.4609	0.415917	0.516734	0.398438	0.568231	0.316576
0.49621	0.445938	0.474147	0.496311	0.413056	0.519489	0.408199	0.575967	0.297197
0.500531	0.448141	0.459605	0.506717	0.413633	0.518623	0.426523	0.563034	0.269635
0.493834	0.453712	0.462556	0.489024	0.435529	0.520415	0.456467	0.546522	0.248665
0.495542	0.461311	0.446522	0.462364	0.47021	0.507037	0.46705	0.533068	0.251535
0.487356	0.464476	0.445401	0.417725	0.511342	0.505896	0.460587	0.524817	0.262247
0.485163	0.46669	0.454601	0.385271	0.544519	0.508248	0.436921	0.519231	0.284762
0.481451	0.471292	0.464787	0.352057	0.549206	0.52032	0.422811	0.50465	0.31641
0.483481	0.46274	0.469201	0.332364	0.549708	0.516206	0.388139	0.475122	0.344017
0.483326	0.450011	0.46459	0.322635	0.546589	0.501787	0.350909	0.444736	0.361594
0.482332	0.424086	0.45549	0.31778	0.54141	0.510819	0.329152	0.41475	0.364083
0.482388	0.405653	0.459229	0.316072	0.537789	0.519056	0.324377	0.383524	0.359342
0.467978	0.402983	0.461525	0.318696	0.535802	0.506786	0.336553	0.366609	0.359254
0.463736	0.403166	0.45508	0.317556	0.531605	0.489587	0.363316	0.340746	0.365477
0.456787	0.413263	0.444932	0.315585	0.533866	0.501186	0.406956	0.344571	0.368728
0.459539	0.423079	0.435614	0.315837	0.537604	0.50692	0.440629	0.346159	0.371998
0.460339	0.446591	0.440354	0.315093	0.536956	0.507953	0.457534	0.358724	0.366929
0.472026	0.462793	0.436751	0.311069	0.544248	0.503388	0.467779	0.390739	0.371623
0.491832	0.453495	0.42665	0.308313	0.550661	0.506	0.461916	0.417421	0.374262
0.494134	0.432172	0.418994	0.307266	0.558701	0.507835	0.445588	0.468337	0.369942
0.49498	0.403204	0.407831	0.299653	0.563846	0.497685	0.417823	0.50294	0.3668
0.499641	0.381683	0.396065	0.297889	0.565282	0.498996	0.393114	0.552619	0.354263
0.49886	0.373867	0.375234	0.302442	0.572453	0.496299	0.375344	0.591933	0.343404
0.497687	0.368695	0.350042	0.326967	0.56708	0.495405	0.354545	0.619795	0.323539
0.504341	0.364627	0.332574	0.361633	0.572741	0.500575	0.340567	0.63848	0.298374
0.511294	0.36215	0.31887	0.40562	0.565611	0.50945	0.326728	0.638283	0.284118
0.509846	0.362136	0.313542	0.453662	0.534199	0.512982	0.311522	0.655005	0.288107
0.507056	0.357471	0.30483	0.497682	0.502577	0.506639	0.307973	0.659677	0.298092
0.508323	0.338055	0.297395	0.524409	0.465395	0.49379	0.304805	0.659182	0.317976
0.498935	0.333477	0.293385	0.527527	0.428804	0.483132	0.299997	0.63558	0.340644
0.48681	0.349859	0.29324	0.522787	0.383537	0.472801	0.297366	0.611319	0.366442
0.471277	0.373393	0.287239	0.503318	0.372297	0.461071	0.296079	0.591752	0.382168
0.473355	0.397617	0.286683	0.465407	0.397364	0.464621	0.300097	0.576759	0.383681
0.467418	0.412388	0.298277	0.455151	0.432764	0.467327	0.315768	0.581761	0.385668
0.469531	0.414896	0.298084	0.440514	0.474198	0.47389	0.350032	0.574125	0.377635
0.472629	0.400009	0.298624	0.442416	0.523583	0.476819	0.394955	0.586099	0.374807
0.463783	0.371292	0.298432	0.449852	0.567624	0.473656	0.444602	0.583002	0.371524
0.470851	0.340966	0.29828	0.459207	0.585466	0.478141	0.476879	0.598219	0.369248
0.468371	0.325695	0.304948	0.486406	0.586255	0.4677	0.50464	0.613352	0.36963
0.48049	0.336475	0.316671	0.484905	0.585944	0.450833	0.51028	0.599668	0.361883
0.471756	0.361111	0.341607	0.499988	0.585255	0.430829	0.497782	0.612664	0.358442
0.469448	0.389117	0.364451	0.497774	0.578003	0.414102	0.465195	0.604215	0.360394
0.473009	0.403824	0.384826	0.485245	0.575928	0.410101	0.415698	0.604585	0.360923
0.469014	0.412594	0.409541	0.474087	0.580615	0.409446	0.380216	0.590627	0.356635
0.476998	0.403317	0.429127	0.478285	0.577557	0.417957	0.342563	0.568254	0.34735
0.469433	0.379913	0.437435	0.484304	0.568002	0.426901	0.311452	0.561952	0.354744
0.47188	0.368779	0.446188	0.472687	0.55318	0.446364	0.293845	0.549541	0.362589
0.47834	0.369483	0.445735	0.457082	0.525045	0.456982	0.286428	0.55185	0.360711
0.485357	0.388539	0.447001	0.444726	0.486578	0.46523	0.28709	0.549932	0.35745
0.48575	0.409478	0.454608	0.435493	0.44209	0.466538	0.32359	0.552367	0.354704
0.48622	0.424788	0.454521	0.410539	0.401814	0.467886	0.362025	0.550793	0.368715
0.479281	0.426646	0.454526	0.371969	0.367169	0.478969	0.39368	0.549059	0.361535
0.472218	0.410716	0.449538	0.342158	0.339839	0.475504	0.409589	0.534934	0.348498
0.459096	0.380222	0.456992	0.320761	0.327901	0.47826	0.439176	0.516901	0.333163
0.446567	0.349048	0.462412	0.301887	0.328611	0.469905	0.481533	0.521347	0.324743
0.445247	0.32521	0.468668	0.287421	0.332552	0.455024	0.477707	0.518639	0.313126
0.428805	0.309923	0.467524	0.273737	0.345861	0.432577	0.478066	0.519665	0.287948
0.426058	0.304206	0.460956	0.274304	0.350044	0.408502	0.469608	0.515141	0.27675
0.427789	0.302542	0.462157	0.289528	0.350579	0.388236	0.472615	0.513923	0.271305
0.437488	0.300195	0.456514	0.298017	0.350641	0.368199	0.45128	0.51742	0.268876
0.450743	0.299687	0.457464	0.297861	0.364611	0.352778	0.420366	0.508706	0.262869
0.446104	0.314785	0.454799	0.291853	0.398183	0.341951	0.400088	0.50681	0.265113
0.429573	0.342212	0.445792	0.289446	0.430681	0.328163	0.373589	0.496581	0.259853
0.403237	0.369797	0.444256	0.288096	0.472268	0.320678	0.352128	0.497508	0.257749
0.374569	0.396597	0.443711	0.276522	0.512099	0.311337	0.318231	0.507177	0.252137
0.344098	0.426911	0.440486	0.278321	0.555774	0.313526	0.300049	0.502224	0.246503
0.305523	0.451596	0.417241	0.284188	0.587534	0.310586	0.29814	0.491124	0.247125
0.289331	0.448515	0.387551	0.304369	0.594466	0.303183	0.28644	0.481604	0.252795
0.287636	0.422833	0.368161	0.318875	0.587271	0.294962	0.27754	0.476301	0.274502
0.293418	0.399114	0.351744	0.3175	0.577602	0.289067	0.280143	0.465179	0.300606
0.297286	0.371221	0.344185	0.342873	0.571965	0.296268	0.288839	0.441604	0.334644
0.296527	0.340039	0.334688	0.372136	0.560465	0.29931	0.289095	0.429171	0.359914
0.297818	0.316261	0.329007	0.407735	0.546027	0.306333	0.27327	0.420492	0.364651
0.290203	0.311876	0.328211	0.41027	0.537953	0.308234	0.273864	0.409255	0.349653
0.283191	0.330517	0.341473	0.410698	0.539045	0.323792	0.276616	0.400828	0.325112
0.27746	0.357623	0.353085	0.427169	0.538093	0.346512	0.27803	0.393646	0.292996
0.272121	0.383744	0.341473	0.430022	0.538624	0.367702	0.281791	0.39222	0.251137
0.269398	0.397794	0.336432	0.418927	0.552035	0.391736	0.287517	0.394231	0.216618
0.272229	0.396981	0.350346	0.390104	0.547216	0.409827	0.287685	0.410164	0.198449
0.274904	0.38755	0.348062	0.386911	0.534534	0.433363	0.283414	0.41527	0.192553
0.277826	0.365609	0.336392	0.392133	0.51062	0.451258	0.277063	0.413639	0.195789
0.304616	0.332958	0.329151	0.389208	0.485287	0.448247	0.288444	0.401661	0.198403
0.352941	0.309505	0.335283	0.369007	0.453015	0.429966	0.301623	0.39765	0.213612
0.393098	0.320316	0.354247	0.341744	0.412399	0.402115	0.320611	0.376748	0.225588
0.42731	0.347771	0.369066	0.329317	0.409294	0.380059	0.331479	0.353529	0.250434
0.469321	0.37608	0.398657	0.31341	0.413733	0.346852	0.349834	0.353472	0.282844
0.513	0.400308	0.414286	0.299697	0.42079	0.313643	0.365348	0.371477	0.304132
0.51941	0.413707	0.406985	0.293128	0.417156	0.290869	0.354265	0.405904	0.314476
0.497397	0.415659	0.397477	0.290427	0.416643	0.279096	0.338155	0.439701	0.306993
0.488998	0.397748	0.390884	0.295968	0.413389	0.276589	0.314228	0.489903	0.298758
0.491815	0.371532	0.391612	0.296563	0.407251	0.268729	0.299972	0.52635	0.270402
0.486137	0.346165	0.39582	0.297838	0.414012	0.27488	0.287333	0.541772	0.229272
0.46976	0.337455	0.414356	0.30079	0.426268	0.280098	0.27749	0.544569	0.194324
0.467542	0.336588	0.438214	0.289457	0.462833	0.289551	0.271423	0.535147	0.169581
0.459443	0.333249	0.463584	0.284928	0.497924	0.288485	0.27027	0.52067	0.153721
0.447844	0.32765	0.475426	0.286548	0.53182	0.27867	0.27439	0.503219	0.141897
0.440819	0.323791	0.475742	0.294429	0.550989	0.279006	0.276116	0.488088	0.132924
0.425467	0.317785	0.459333	0.300046	0.552771	0.277515	0.267218	0.485914	0.126505
0.411601	0.301237	0.450034	0.293589	0.556562	0.285169	0.283918	0.476782	0.117449
0.40271	0.293448	0.453582	0.316476	0.54669	0.302757	0.320168	0.461415	0.11071
0.407936	0.292186	0.456715	0.353247	0.534533	0.318856	0.347437	0.43504	0.104824
0.405903	0.295791	0.45195	0.373507	0.519987	0.321249	0.372956	0.409265	0.105663
0.378085	0.304113	0.445344	0.369717	0.501337	0.310244	0.381299	0.369825	0.10459
0.360017	0.329678	0.457185	0.372252	0.488629	0.311089	0.39911	0.342066	0.100669
0.337715	0.35834	0.454311	0.38688	0.468682	0.298113	0.388952	0.322865	0.098785
0.304961	0.386816	0.446544	0.388163	0.439009	0.282027	0.350672	0.31989	0.09547
0.268975	0.416278	0.437287	0.365051	0.411849	0.294585	0.314038	0.328332	0.09331
0.232903	0.440813	0.430744	0.375283	0.384839	0.321246	0.275601	0.340402	0.085151
0.209641	0.45274	0.427902	0.396857	0.365906	0.351472	0.260601	0.379668	0.080831
0.189857	0.442041	0.428426	0.3971	0.343623	0.370915	0.233847	0.397375	0.080381
0.185236	0.426014	0.419379	0.399958	0.332605	0.401014	0.212877	0.395277	0.079657
0.182747	0.404288	0.400605	0.413766	0.338004	0.407907	0.211866	0.386411	0.080702
0.177837	0.383462	0.387855	0.44538	0.341497	0.396446	0.224579	0.377668	0.080667
0.181718	0.35471	0.393194	0.456238	0.342476	0.384918	0.233132	0.363037	0.082165
0.183542	0.329361	0.401432	0.466371	0.3356	0.376324	0.234086	0.332956	0.081593
0.182985	0.311913	0.390691	0.489591	0.329805	0.371572	0.239373	0.30962	0.078384
0.182911	0.3001	0.392536	0.495345	0.327967	0.348273	0.243928	0.311272	0.075751
0.185667	0.292353	0.389849	0.481601	0.357373	0.327122	0.245265	0.315477	0.07286
0.192506	0.280213	0.378001	0.460432	0.395142	0.30932	0.237331	0.316845	0.07223
0.199583	0.27656	0.351421	0.43322	0.422189	0.291058	0.230483	0.331539	0.069229
0.209648	0.282045	0.32281	0.422882	0.438529	0.285848	0.231609	0.363553	0.068795
0.222494	0.306716	0.31376	0.405526	0.444009	0.272312	0.252296	0.407407	0.068203
0.227141	0.329347	0.288823	0.397721	0.436999	0.268732	0.268423	0.44253	0.069784
0.231114	0.347132	0.2852	0.386972	0.399491	0.274553	0.271846	0.465091	0.071554
0.236452	0.358604	0.284369	0.359616	0.360309	0.275511	0.265427	0.492812	0.071456
0.235288	0.373048	0.289486	0.332734	0.33222	0.274726	0.264629	0.506462	0.069053
0.235926	0.377575	0.297725	0.307807	0.316884	0.268926	0.267498	0.51233	0.068182
0.233938	0.354523	0.284197	0.290226	0.31419	0.26547	0.247178	0.498159	0.067965
0.242464	0.330061	0.293632	0.275792	0.327633	0.268563	0.231539	0.481669	0.067069
0.245923	0.317986	0.305943	0.266356	0.353621	0.278744	0.228158	0.470943	0.064297
0.246559	0.325946	0.331713	0.271872	0.388722	0.300592	0.236325	0.449486	0.062757
0.24694	0.341775	0.342604	0.28567	0.414322	0.315762	0.242342	0.419075	0.064954
0.244922	0.361937	0.35481	0.293055	0.434415	0.324173	0.244683	0.379969	0.06659
0.244661	0.373934	0.383457	0.297148	0.449671	0.339626	0.244889	0.353437	0.070224
0.241844	0.380115	0.40693	0.320185	0.449614	0.345216	0.2519	0.330512	0.08132
0.274953	0.375716	0.417929	0.350173	0.421863	0.337995	0.254833	0.315991	0.109844
0.32641	0.364229	0.422108	0.374018	0.384356	0.312174	0.255219	0.307397	0.148247
0.374693	0.342188	0.42818	0.396921	0.362782	0.304637	0.257567	0.31269	0.201983
0.414341	0.319076	0.414686	0.410765	0.341473	0.296507	0.26682	0.3181	0.261454
0.451156	0.310626	0.386104	0.4354	0.323892	0.282152	0.295425	0.31564	0.327169
0.473029	0.306838	0.352178	0.432538	0.313348	0.275019	0.316481	0.319271	0.382026
0.469795	0.305336	0.329959	0.423064	0.315059	0.271145	0.326695	0.327667	0.410956
0.438648	0.300809	0.304537	0.41632	0.316869	0.278311	0.327773	0.354271	0.419418
0.421769	0.307529	0.292137	0.404562	0.317234	0.26921	0.332534	0.365672	0.401213
0.419998	0.31687	0.289874	0.387831	0.324593	0.26261	0.321424	0.362269	0.375204
0.421977	0.313123	0.28756	0.359326	0.3297	0.259323	0.292627	0.362953	0.331688
0.441384	0.309902	0.295142	0.340581	0.330546	0.256958	0.265848	0.367153	0.294213
0.438758	0.305997	0.298569	0.322004	0.329481	0.251179	0.250069	0.379988	0.269503
0.446459	0.305564	0.315222	0.306701	0.343246	0.244811	0.240957	0.386856	0.250928
0.445226	0.29712	0.314998	0.295141	0.376775	0.247573	0.232539	0.404938	0.247645
0.430086	0.286508	0.324837	0.294259	0.406619	0.252577	0.229451	0.423866	0.239217
0.424407	0.287539	0.350082	0.294433	0.437555	0.257769	0.228124	0.438681	0.238783
0.407961	0.288466	0.375252	0.291798	0.456524	0.261819	0.228369	0.430061	0.237651
0.402443	0.295329	0.394608	0.292453	0.460472	0.259474	0.230899	0.410981	0.239356
0.388149	0.300051	0.405055	0.294379	0.442643	0.255543	0.233637	0.382368	0.238931
0.373275	0.30739	0.424427	0.299809	0.405029	0.255407	0.233981	0.371786	0.234691
0.359536	0.321499	0.44451	0.292107	0.367022	0.275899	0.239967	0.355101	0.237787
0.32206	0.340914	0.431642	0.28885	0.335662	0.314733	0.2573	0.336589	0.239255
0.286502	0.36575	0.426538	0.287021	0.315559	0.342502	0.269931	0.341648	0.234286
0.251845	0.390995	0.431282	0.288279	0.310492	0.366959	0.268577	0.348179	0.227797
0.234564	0.416497	0.42916	0.287766	0.308924	0.388654	0.268377	0.357735	0.22786
0.223197	0.425733	0.406176	0.285369	0.310006	0.403687	0.270419	0.336971	0.227651
0.212948	0.423362	0.368625	0.298154	0.318488	0.396131	0.265353	0.328029	0.220114
0.21711	0.405788	0.365996	0.306254	0.315546	0.361408	0.25172	0.325656	0.217775
0.226594	0.381326	0.355518	0.311345	0.322235	0.335832	0.239293	0.324924	0.219657
0.239741	0.34912	0.330572	0.307057	0.327353	0.312208	0.238674	0.319598	0.234116
0.243817	0.318824	0.31462	0.306852	0.352092	0.291415	0.242132	0.326924	0.255897
0.243517	0.300245	0.322324	0.326142	0.396761	0.277034	0.244095	0.335099	0.282705
0.247429	0.290396	0.341449	0.342121	0.433759	0.264451	0.244649	0.342812	0.310062
0.248358	0.293321	0.35329	0.339801	0.468817	0.255791	0.246072	0.384315	0.329689
0.248255	0.299099	0.369463	0.333615	0.493064	0.251955	0.26061	0.421031	0.341012
0.251609	0.306073	0.382421	0.334725	0.515618	0.255455	0.2786	0.458672	0.32605
0.252596	0.308494	0.392649	0.336851	0.520842	0.259893	0.304736	0.476506	0.29582
0.251229	0.318212	0.401635	0.314192	0.511582	0.261069	0.332382	0.50166	0.260884
0.250282	0.320648	0.413058	0.294437	0.50591	0.264535	0.365553	0.527051	0.231007
0.250007	0.314151	0.432033	0.2942	0.498269	0.269831	0.391481	0.520751	0.209596
0.245678	0.310265	0.406199	0.29689	0.488357	0.277253	0.400794	0.49985	0.200828
0.240554	0.307186	0.392694	0.299118	0.485815	0.279847	0.400465	0.487482	0.198995
0.239687	0.310057	0.37271	0.297555	0.479715	0.27665	0.380843	0.460819	0.203763
0.235968	0.300677	0.350046	0.296626	0.45146	0.273537	0.356686	0.435648	0.207362
0.238433	0.295582	0.327374	0.29702	0.413223	0.270693	0.32704	0.412333	0.218063
0.243013	0.29343	0.295121	0.300933	0.390741	0.260893	0.298786	0.392346	0.22501
0.279598	0.300034	0.310623	0.303868	0.374994	0.248166	0.27575	0.380499	0.221496
0.323277	0.31283	0.305376	0.300315	0.35563	0.24443	0.261903	0.350771	0.218804
0.362996	0.327786	0.309639	0.297421	0.34068	0.261476	0.258726	0.342254	0.214351
0.408442	0.338243	0.326969	0.300446	0.332557	0.262144	0.250047	0.345784	0.21797
0.433578	0.339195	0.343538	0.300417	0.33311	0.249403	0.241482	0.35082	0.214033
0.466176	0.350209	0.343289	0.29377	0.331809	0.25435	0.240013	0.341721	0.210232
0.452037	0.347977	0.327263	0.304412	0.326127	0.252815	0.257891	0.338683	0.212562
0.433053	0.335329	0.3343	0.329011	0.318566	0.263196	0.26449	0.345548	0.215233
0.420659	0.317302	0.332046	0.36476	0.318635	0.279363	0.257805	0.351172	0.223916
0.418592	0.308759	0.317329	0.401906	0.322236	0.298837	0.257547	0.352251	0.227082
0.423398	0.310562	0.295466	0.430177	0.320168	0.320806	0.259863	0.356161	0.23029
0.415595	0.304846	0.292342	0.459211	0.3201	0.340793	0.26311	0.38509	0.23038
0.419481	0.300579	0.290655	0.461383	0.343801	0.358516	0.244333	0.417053	0.225775
0.424704	0.300098	0.291015	0.458702	0.380396	0.343022	0.237126	0.439317	0.221974
0.430549	0.300463	0.298565	0.438619	0.402833	0.308151	0.248787	0.45173	0.216381
0.41905	0.300794	0.289482	0.412474	0.421992	0.286882	0.275038	0.447202	0.214167
0.413331	0.295434	0.280014	0.385332	0.431392	0.27609	0.297886	0.442294	0.210124
0.398314	0.288368	0.28874	0.358881	0.44517	0.252806	0.332732	0.418062	0.215743
0.379195	0.28396	0.291999	0.344804	0.431064	0.230289	0.354899	0.390791	0.233879
0.340481	0.278355	0.279977	0.326983	0.398526	0.232886	0.376816	0.364808	0.261935
0.29537	0.271644	0.264746	0.313042	0.373986	0.236198	0.387358	0.343912	0.288328
0.258685	0.267884	0.270347	0.299235	0.357481	0.236073	0.373499	0.338177	0.304197
0.230096	0.273375	0.280005	0.295846	0.355207	0.236838	0.352392	0.332472	0.321572
0.251462	0.299445	0.280802	0.318401	0.367184	0.261542	0.325961	0.353916	0.352194
0.284998	0.321198	0.295286	0.337294	0.383036	0.281556	0.323931	0.37379	0.367016
0.319093	0.340957	0.328532	0.349923	0.406423	0.297165	0.317736	0.3961	0.35746
0.359018	0.354984	0.359073	0.354515	0.423892	0.313411	0.2987	0.418372	0.338002
0.407663	0.369653	0.388993	0.351293	0.440532	0.322015	0.287742	0.443389	0.320325
0.431565	0.377239	0.411009	0.349867	0.441812	0.318899	0.289498	0.481234	0.296185
0.417852	0.36444	0.430507	0.326057	0.408175	0.294395	0.279515	0.498929	0.250244
0.405325	0.351208	0.44175	0.305997	0.385555	0.278789	0.257309	0.512178	0.215356
0.409434	0.332037	0.443471	0.291195	0.362863	0.263741	0.252015	0.523543	0.198729
0.412065	0.322393	0.41684	0.283772	0.341498	0.246563	0.25461	0.532004	0.19459
0.407768	0.307626	0.385373	0.293508	0.322083	0.23383	0.254099	0.538326	0.19645
0.411976	0.2964	0.355856	0.323124	0.315159	0.233095	0.250027	0.516739	0.202577
0.410183	0.290143	0.322706	0.359199	0.315921	0.239658	0.252253	0.505451	0.21249
0.387425	0.282339	0.301948	0.388627	0.310529	0.244162	0.255021	0.473126	0.218664
0.351627	0.278428	0.276004	0.413487	0.306996	0.250774	0.242931	0.436991	0.223966
0.312448	0.273553	0.280746	0.436778	0.305537	0.254027	0.241337	0.407101	0.22613
0.268642	0.274469	0.287005	0.456029	0.306442	0.258847	0.246814	0.386497	0.223035
0.235463	0.271692	0.295365	0.436821	0.307663	0.260461	0.257089	0.385788	0.234774
0.214201	0.267937	0.302743	0.400775	0.310189	0.268688	0.252815	0.35263	0.257179
0.210791	0.267646	0.287186	0.366774	0.312841	0.288257	0.250886	0.344429	0.28356
0.217712	0.273179	0.280828	0.341449	0.326409	0.307417	0.251285	0.349121	0.305765
0.224033	0.273963	0.275015	0.320797	0.351627	0.327756	0.248594	0.362254	0.324657
0.231104	0.267985	0.272806	0.295927	0.383078	0.352828	0.243827	0.370236	0.344208
0.235636	0.26543	0.273253	0.287499	0.403331	0.371722	0.235793	0.356463	0.338666
0.234912	0.262969	0.288433	0.291104	0.412356	0.367663	0.235485	0.378703	0.310158
0.235168	0.270326	0.322138	0.293032	0.410332	0.356788	0.252738	0.399674	0.274337
0.238697	0.285472	0.358285	0.288662	0.395897	0.331074	0.292383	0.421452	0.245006
0.241268	0.311138	0.390474	0.282494	0.371744	0.298778	0.319227	0.44756	0.222928
0.24222	0.344048	0.429515	0.284758	0.338806	0.265275	0.342658	0.470117	0.204246
0.242721	0.376126	0.453558	0.284045	0.3168	0.244991	0.35786	0.493063	0.198879
0.243371	0.407903	0.439857	0.296449	0.308565	0.23967	0.375456	0.491219	0.205736
0.254829	0.419988	0.408726	0.321814	0.307992	0.229404	0.368799	0.489831	0.211384
0.288511	0.410931	0.373245	0.354783	0.313689	0.23022	0.323847	0.468229	0.215415
0.339187	0.389642	0.348324	0.373175	0.313516	0.236717	0.2941	0.429665	0.217835
0.374685	0.365917	0.318986	0.373018	0.311513	0.242744	0.271267	0.387045	0.216995
0.410463	0.349147	0.302813	0.373627	0.312595	0.249134	0.254146	0.371491	0.21206
0.453439	0.327962	0.296254	0.362086	0.309591	0.249974	0.239066	0.376935	0.209636
0.47512	0.309093	0.299296	0.341844	0.308151	0.247026	0.233772	0.351612	0.214942
0.470536	0.304434	0.318169	0.314898	0.316577	0.24213	0.254311	0.351342	0.214775
0.448425	0.302404	0.338909	0.30245	0.34825	0.241612	0.296651	0.352846	0.222388
0.449156	0.298653	0.372085	0.304545	0.383798	0.260896	0.333022	0.358666	0.242643
0.45945	0.290637	0.378309	0.314905	0.416834	0.282831	0.364435	0.348021	0.268432
0.456796	0.28243	0.388793	0.34279	0.449253	0.300423	0.385606	0.327872	0.288339
0.455358	0.283498	0.406088	0.380598	0.474216	0.325738	0.402389	0.334315	0.306459
0.451417	0.299269	0.400436	0.423188	0.487993	0.353972	0.391707	0.333454	0.326463
0.454684	0.325732	0.377888	0.461821	0.48372	0.370207	0.352887	0.324361	0.31912
0.456835	0.358625	0.337706	0.495308	0.476691	0.369187	0.314435	0.320893	0.297706
0.447064	0.384824	0.333448	0.504443	0.457726	0.357572	0.28781	0.332562	0.274603
0.440219	0.418666	0.319454	0.478972	0.428973	0.335018	0.286996	0.349638	0.255855
0.44313	0.439885	0.311253	0.436975	0.405407	0.312232	0.312017	0.377665	0.240827
0.453101	0.443226	0.334716	0.395497	0.379373	0.292164	0.349771	0.40363	0.224179
0.448975	0.431392	0.34999	0.360964	0.35438	0.279417	0.386051	0.433929	0.23972
0.446626	0.404045	0.375048	0.352686	0.331614	0.26933	0.403788	0.464423	0.257903
0.461298	0.379787	0.398919	0.37024	0.319521	0.283886	0.399851	0.482699	0.275019
0.46115	0.355562	0.429235	0.410589	0.323194	0.320831	0.376709	0.47891	0.294184
0.473807	0.350435	0.456935	0.459288	0.358066	0.34982	0.336014	0.460232	0.314878
0.471792	0.335355	0.462545	0.498463	0.389869	0.378254	0.319598	0.431095	0.329559
0.485315	0.322634	0.478418	0.537506	0.421767	0.411084	0.326337	0.403166	0.333593
0.489001	0.322304	0.490912	0.556153	0.46454	0.446003	0.344906	0.38942	0.341007
0.481678	0.324571	0.482422	0.558951	0.506794	0.453738	0.355715	0.383969	0.345026
0.489905	0.331068	0.502845	0.553704	0.540843	0.452392	0.359682	0.411121	0.351939
0.481795	0.3402	0.501738	0.535943	0.545988	0.463284	0.357312	0.448875	0.363327
0.491916	0.364766	0.490293	0.525874	0.554795	0.469801	0.331678	0.487598	0.391916
0.483749	0.398593	0.483255	0.511966	0.566626	0.468586	0.292911	0.535064	0.403593
0.481438	0.419743	0.479311	0.500095	0.558386	0.466143	0.267001	0.56671	0.400201
0.492297	0.433992	0.495201	0.500383	0.546082	0.455287	0.225834	0.600811	0.389956
0.500977	0.427292	0.493198	0.504497	0.540884	0.450786	0.13283	0.608504	0.366518
0.498539	0.40697	0.498126	0.513735	0.535528	0.449042	0.133464	0.598558	0.326466
0.485397	0.388409	0.512344	0.524338	0.533154	0.445716	0.132735	0.61042	0.283158
0.493267	0.379172	0.521413	0.522484	0.530502	0.442086	0.145687	0.606694	0.26961
0.487951	0.383925	0.520897	0.510196	0.528701	0.434029	0.162377	0.596127	0.277191
0.477316	0.394097	0.512365	0.496787	0.536033	0.444302	0.231043	0.593704	0.300382
0.461791	0.422645	0.492672	0.484134	0.5501	0.452569	0.366695	0.578506	0.342865
0.463133	0.440182	0.485912	0.463243	0.551094	0.447384	0.405332	0.581404	0.383994
0.47212	0.450528	0.480761	0.445719	0.55684	0.440373	0.440912	0.55624	0.402126
0.476851	0.438269	0.484284	0.442568	0.556073	0.449757	0.465723	0.544413	0.392781
0.48143	0.411929	0.483887	0.429419	0.557784	0.458009	0.469021	0.527579	0.372705
0.475113	0.381324	0.482461	0.398685	0.561091	0.445261	0.452124	0.508008	0.355772
0.482389	0.352333	0.499105	0.366238	0.54927	0.442216	0.427937	0.501082	0.341133
0.486944	0.351125	0.500037	0.352638	0.550386	0.444738	0.396575	0.506842	0.323824
0.489341	0.359317	0.482922	0.333925	0.555346	0.4549	0.361632	0.500781	0.312687
0.493129	0.377557	0.465284	0.308582	0.546289	0.456791	0.319291	0.482067	0.314168
0.492974	0.407338	0.46679	0.296888	0.541643	0.455854	0.295564	0.466739	0.33334
0.490814	0.438837	0.466412	0.30063	0.536224	0.47244	0.284275	0.442553	0.360768
0.486917	0.454165	0.452962	0.305975	0.544126	0.478414	0.279977	0.41441	0.367565
0.485697	0.439682	0.461133	0.313156	0.556666	0.487382	0.298766	0.390726	0.378119
0.480884	0.413834	0.483107	0.332033	0.54891	0.492437	0.341952	0.388141	0.384062
0.46721	0.389379	0.494461	0.368515	0.553709	0.486083	0.388897	0.395393	0.381437
0.466093	0.36419	0.492043	0.405997	0.55282	0.468407	0.407496	0.416726	0.360867
0.471912	0.359893	0.497749	0.441412	0.550629	0.456788	0.433236	0.447743	0.330268
0.474528	0.37325	0.520078	0.477177	0.550692	0.458894	0.461352	0.488359	0.325526
0.475531	0.416975	0.519924	0.50728	0.543622	0.457456	0.469314	0.504886	0.315695
0.476166	0.459403	0.513582	0.522796	0.54356	0.454838	0.445698	0.535392	0.315649
0.493099	0.481757	0.511244	0.519264	0.54685	0.456871	0.414265	0.555129	0.332309
0.497011	0.50575	0.507243	0.512259	0.55171	0.465021	0.396497	0.570053	0.365354
0.503547	0.505571	0.507496	0.505002	0.556801	0.461523	0.361831	0.570078	0.401991
0.509273	0.490354	0.499674	0.498879	0.565899	0.460085	0.317513	0.57151	0.40385
0.504224	0.447938	0.50087	0.477228	0.557242	0.463142	0.282166	0.584169	0.401579
0.499208	0.406181	0.506006	0.468799	0.564805	0.461448	0.267012	0.596981	0.423343
0.480414	0.378596	0.501183	0.466085	0.558392	0.447461	0.252142	0.599019	0.429982
0.485477	0.350198	0.504235	0.459519	0.562638	0.448352	0.261648	0.59498	0.416116
0.47813	0.339811	0.50009	0.43874	0.554169	0.456112	0.288912	0.595189	0.401905
0.480008	0.346326	0.49742	0.405331	0.543603	0.451479	0.340265	0.582119	0.41595
0.480501	0.37035	0.496206	0.387152	0.55104	0.43728	0.380478	0.541229	0.433285
0.48552	0.400474	0.490275	0.359164	0.543522	0.437589	0.405155	0.482623	0.4158
0.496502	0.427807	0.507895	0.328732	0.55404	0.449376	0.445348	0.449788	0.395699
0.49755	0.452676	0.49783	0.311719	0.543411	0.460879	0.47555	0.414806	0.377692
0.504041	0.475373	0.494282	0.308697	0.55291	0.452714	0.486075	0.379335	0.366392
0.498505	0.482902	0.470823	0.31313	0.549258	0.450209	0.460144	0.351919	0.351009
0.495831	0.486383	0.439991	0.332623	0.544313	0.453114	0.433835	0.358603	0.342073
0.498327	0.483144	0.419987	0.367895	0.548177	0.443914	0.413365	0.393072	0.3477
0.501272	0.477827	0.36943	0.410534	0.561922	0.448996	0.372391	0.428663	0.357416
0.503104	0.464118	0.368193	0.430131	0.567444	0.444366	0.321824	0.468877	0.385879
0.495919	0.435663	0.370239	0.435784	0.573481	0.452463	0.280991	0.50969	0.405427
0.491302	0.408285	0.39088	0.434866	0.579652	0.44187	0.252458	0.54954	0.418407
0.491156	0.384023	0.418429	0.416888	0.586691	0.43677	0.235369	0.579445	0.423488
0.490344	0.361658	0.429643	0.382509	0.576601	0.433319	0.231758	0.594747	0.433861
0.492068	0.343528	0.45308	0.341828	0.55822	0.428214	0.240038	0.610335	0.441803
0.492376	0.334364	0.433967	0.314457	0.560993	0.428471	0.247164	0.616207	0.427586
0.493509	0.329542	0.423286	0.304918	0.54724	0.437811	0.250799	0.606435	0.402897
0.494269	0.326437	0.381146	0.302615	0.529752	0.443177	0.271354	0.605103	0.381249
0.499349	0.318638	0.353487	0.309937	0.511409	0.436632	0.304957	0.619431	0.370025
0.497601	0.313785	0.331241	0.33902	0.501529	0.440279	0.324463	0.615086	0.358208
0.489835	0.312083	0.320843	0.378226	0.501426	0.426437	0.353469	0.606177	0.33805
0.478915	0.310164	0.327546	0.427197	0.503778	0.42147	0.393436	0.596733	0.326635
0.473428	0.307132	0.315763	0.466327	0.496783	0.414194	0.442038	0.607293	0.318346
0.473335	0.303485	0.318423	0.497814	0.476984	0.407141	0.470423	0.613802	0.302435
0.470069	0.302512	0.313699	0.514456	0.451805	0.401877	0.476392	0.610969	0.290916
0.474668	0.308683	0.324253	0.513762	0.446254	0.398192	0.482683	0.619458	0.272447
0.467805	0.312006	0.338661	0.503279	0.43273	0.405779	0.467893	0.626836	0.271379
0.467571	0.314095	0.337934	0.490822	0.403192	0.396105	0.440291	0.626345	0.271362
0.467606	0.317979	0.33174	0.485756	0.380307	0.379808	0.393511	0.618468	0.267888
0.461552	0.324613	0.33372	0.48453	0.37334	0.373704	0.346232	0.604339	0.266778
0.456771	0.336347	0.32924	0.48237	0.377756	0.365743	0.30273	0.57861	0.264039
0.442926	0.354429	0.324946	0.466688	0.362137	0.344106	0.277081	0.554944	0.264103
0.443156	0.378583	0.313264	0.449974	0.333872	0.31264	0.249238	0.535318	0.260122
0.436809	0.408399	0.316248	0.438629	0.319815	0.288758	0.230862	0.530799	0.260421
0.433208	0.44164	0.318198	0.419341	0.327051	0.264533	0.225572	0.534757	0.268705
0.434605	0.477044	0.320909	0.405024	0.334397	0.245759	0.223203	0.537093	0.271563
0.434534	0.49435	0.338266	0.412296	0.329235	0.232789	0.22496	0.526655	0.26902
0.431407	0.496163	0.36687	0.417632	0.325195	0.227461	0.222026	0.53287	0.27978
0.427988	0.491797	0.391839	0.420942	0.327226	0.234328	0.225777	0.532737	0.293763
0.434015	0.476791	0.417901	0.421129	0.354286	0.234714	0.240413	0.52394	0.312024
0.427358	0.446591	0.456811	0.427065	0.379286	0.234376	0.262122	0.513427	0.337874
0.420601	0.408241	0.491816	0.428384	0.417288	0.233701	0.279767	0.501568	0.379241
0.41555	0.382485	0.519838	0.406714	0.469179	0.23641	0.280065	0.505499	0.422264
0.417375	0.358042	0.535518	0.383018	0.521401	0.237356	0.266887	0.482255	0.441723
0.420773	0.345882	0.532632	0.368183	0.571535	0.230454	0.255933	0.450649	0.440029
0.419643	0.346359	0.534379	0.350342	0.591021	0.250726	0.233008	0.421726	0.415556
0.418213	0.364153	0.528834	0.33495	0.603355	0.297011	0.199569	0.39396	0.37651
0.423596	0.391536	0.524837	0.318697	0.599073	0.345172	0.169413	0.381928	0.323398
0.408227	0.427637	0.505216	0.318	0.587141	0.381123	0.158298	0.37455	0.274692
0.388395	0.451045	0.488014	0.328288	0.572751	0.421151	0.150428	0.387016	0.240117
0.349594	0.459925	0.498776	0.331548	0.562983	0.464326	0.144553	0.402018	0.236018
0.305533	0.461652	0.507328	0.32939	0.554079	0.472676	0.143631	0.394437	0.248913
0.269144	0.448749	0.513438	0.33134	0.544689	0.461789	0.150476	0.388311	0.266718
0.221048	0.433764	0.517961	0.327733	0.555161	0.443027	0.153871	0.379	0.28935
0.192541	0.403259	0.527872	0.315559	0.555969	0.43649	0.15206	0.358214	0.302572
0.162287	0.388693	0.52337	0.305466	0.547358	0.40754	0.152934	0.333095	0.313122
0.145596	0.368525	0.521506	0.307571	0.52779	0.380559	0.155187	0.325313	0.318564
0.136782	0.352661	0.524976	0.312503	0.520884	0.360672	0.149009	0.358262	0.316668
0.131252	0.353711	0.510798	0.309871	0.510523	0.322017	0.13632	0.365912	0.312713
0.125898	0.355342	0.507911	0.317512	0.481506	0.282279	0.127246	0.38986	0.314806
0.121333	0.361446	0.512459	0.337812	0.454052	0.236299	0.121632	0.443299	0.310139
0.119087	0.363611	0.51218	0.359291	0.448877	0.208078	0.116687	0.479149	0.304265
0.117059	0.371395	0.51288	0.358204	0.453567	0.180458	0.10838	0.514479	0.291458
0.115827	0.374496	0.496512	0.349038	0.456471	0.172444	0.104303	0.516645	0.282717
0.112155	0.369208	0.493082	0.344967	0.455646	0.17681	0.101441	0.525139	0.276434
0.109403	0.350442	0.492642	0.340261	0.461505	0.175623	0.099106	0.511562	0.263233
0.105431	0.328287	0.487322	0.323302	0.463421	0.177892	0.097317	0.475967	0.254138
0.102275	0.312458	0.48813	0.321712	0.442691	0.18191	0.09553	0.440888	0.248266
0.10374	0.301611	0.475099	0.340405	0.417761	0.183784	0.094084	0.402588	0.241933
0.118527	0.290201	0.475294	0.378206	0.386421	0.170229	0.091658	0.403419	0.232958
0.133669	0.292836	0.483418	0.410393	0.359854	0.152914	0.093865	0.420672	0.226845
0.148171	0.310929	0.477378	0.437788	0.335854	0.146096	0.115736	0.433175	0.215599
0.164689	0.333849	0.465494	0.469426	0.325717	0.135707	0.153248	0.452748	0.210762
0.181739	0.359846	0.460893	0.485951	0.325763	0.123854	0.179616	0.494131	0.200616
0.194035	0.388548	0.463427	0.494315	0.334546	0.113573	0.193835	0.529788	0.196976
0.188845	0.424694	0.466966	0.482937	0.336208	0.103499	0.200858	0.525096	0.20651
0.190024	0.447812	0.466446	0.469305	0.335362	0.0983	0.200082	0.509111	0.216842
0.212537	0.453546	0.455839	0.462417	0.333995	0.099507	0.180319	0.491874	0.242832
0.249944	0.457009	0.461735	0.449516	0.374827	0.129372	0.144022	0.463401	0.263348
0.295514	0.448834	0.45194	0.434932	0.414251	0.170849	0.11787	0.435376	0.273309
0.346377	0.43316	0.440678	0.437371	0.448417	0.235447	0.106216	0.394983	0.269183
0.401983	0.411251	0.429759	0.448115	0.487202	0.319903	0.10098	0.383823	0.251731
0.44365	0.388332	0.414481	0.462279	0.525595	0.393418	0.096986	0.401006	0.23662
0.463395	0.375598	0.42052	0.472418	0.555278	0.432473	0.093548	0.431889	0.21529
0.467036	0.366134	0.428823	0.478791	0.550421	0.432765	0.09096	0.46427	0.193643
0.453141	0.359761	0.42514	0.490017	0.538126	0.406911	0.088952	0.488262	0.182389
0.445423	0.356882	0.434898	0.483284	0.533338	0.356545	0.08735	0.52344	0.187724
0.416999	0.356613	0.436346	0.466747	0.514949	0.282436	0.084975	0.535664	0.200187
0.393279	0.355806	0.441929	0.456391	0.513839	0.220475	0.084187	0.530998	0.201501
0.37924	0.355851	0.439536	0.431187	0.520615	0.186613	0.08365	0.524203	0.193094
0.359127	0.343145	0.426921	0.416568	0.524571	0.167315	0.08511	0.514788	0.193587
0.344371	0.327435	0.430084	0.396137	0.520793	0.158789	0.085541	0.504495	0.205278
0.322254	0.315248	0.406435	0.386305	0.506072	0.148523	0.084554	0.491024	0.205791
0.319017	0.302251	0.384799	0.388765	0.51007	0.142434	0.084471	0.50111	0.198619
0.303202	0.289864	0.36774	0.374856	0.496019	0.135149	0.086059	0.503965	0.201938
0.270954	0.279176	0.356096	0.380248	0.47236	0.133439	0.102475	0.492521	0.206266
0.241066	0.283145	0.344306	0.378556	0.441422	0.128757	0.113452	0.467312	0.214515
0.211483	0.303418	0.339439	0.379629	0.41424	0.124689	0.118311	0.464985	0.216477
0.177394	0.328357	0.345573	0.366281	0.390557	0.124201	0.120353	0.458273	0.218635
0.141566	0.357878	0.348563	0.35567	0.365399	0.128558	0.12294	0.443063	0.221678
0.122867	0.383482	0.348411	0.353561	0.343361	0.142803	0.122879	0.414316	0.218035
0.113131	0.403072	0.35329	0.352833	0.325381	0.157137	0.108766	0.399062	0.217919
0.106132	0.412473	0.352593	0.34897	0.312218	0.171581	0.095566	0.401106	0.225822
0.102809	0.412964	0.351341	0.341645	0.31016	0.197003	0.091256	0.37733	0.249495
0.097555	0.399831	0.349248	0.341784	0.308698	0.222204	0.087896	0.368339	0.281139
0.093999	0.375639	0.349252	0.335728	0.306185	0.245242	0.085325	0.365494	0.29868
0.09162	0.350276	0.354664	0.333651	0.305549	0.257157	0.0843	0.369367	0.311201
0.09002	0.334271	0.349751	0.325393	0.309018	0.263604	0.082916	0.360277	0.32291
0.087392	0.32476	0.36562	0.322712	0.313467	0.271254	0.08216	0.366228	0.323962
0.084431	0.313712	0.391679	0.322286	0.319676	0.285694	0.081509	0.37444	0.306279
0.084022	0.303033	0.429551	0.315332	0.319707	0.321203	0.082169	0.369321	0.272966
0.081755	0.291946	0.457708	0.313111	0.322902	0.352346	0.08201	0.352439	0.251736
0.080024	0.28954	0.47288	0.316063	0.321896	0.358652	0.082326	0.356141	0.236353
0.076203	0.286709	0.499232	0.310586	0.320193	0.358564	0.081561	0.354943	0.228413
0.074781	0.28818	0.50934	0.302756	0.317671	0.352907	0.082985	0.345687	0.220659
0.075036	0.282858	0.512801	0.294755	0.315401	0.322636	0.083881	0.326822	0.210216
0.078062	0.285409	0.488661	0.295758	0.31552	0.265617	0.087886	0.323668	0.213868
0.078813	0.29184	0.468287	0.293792	0.314988	0.208247	0.094737	0.327285	0.219848
0.079307	0.29785	0.460084	0.290931	0.345604	0.184157	0.100574	0.319701	0.224225
0.081939	0.29781	0.463791	0.298187	0.386711	0.168246	0.110606	0.343119	0.223684
0.091523	0.295831	0.452344	0.299165	0.423061	0.153068	0.126711	0.365309	0.221942
0.09756	0.30135	0.433783	0.30383	0.450183	0.151081	0.153518	0.396907	0.223491
0.098287	0.299197	0.429934	0.305902	0.474908	0.154661	0.203227	0.403823	0.221825
0.101271	0.30243	0.443276	0.311094	0.488402	0.157004	0.271443	0.415147	0.223005
0.104948	0.317692	0.440425	0.313631	0.475795	0.151597	0.344615	0.413232	0.221367
0.106694	0.330001	0.422432	0.304442	0.451149	0.14162	0.393573	0.390297	0.216497
0.110826	0.326433	0.426791	0.307414	0.423588	0.137103	0.418218	0.364962	0.210456
0.12297	0.314129	0.411609	0.303913	0.390461	0.144364	0.420668	0.347594	0.206219
0.137934	0.312666	0.398459	0.310434	0.365846	0.182547	0.39708	0.33678	0.201388
0.158243	0.30583	0.378235	0.32277	0.348388	0.246754	0.338934	0.330836	0.199553
0.182201	0.285651	0.366895	0.338195	0.330996	0.312591	0.276315	0.339189	0.204272
0.20797	0.272706	0.36127	0.379636	0.313064	0.354417	0.236708	0.344554	0.207246
0.230862	0.271669	0.340903	0.408985	0.302357	0.386653	0.217653	0.345163	0.214219
0.26676	0.276312	0.350432	0.436666	0.305926	0.396798	0.213802	0.332168	0.223139
0.321339	0.277884	0.379422	0.450422	0.310299	0.362697	0.207632	0.335234	0.237867
0.377899	0.279942	0.395775	0.445106	0.314316	0.301814	0.21271	0.330363	0.256834
0.41813	0.281496	0.398855	0.437314	0.316387	0.238141	0.219981	0.3189	0.278301
0.455702	0.281236	0.384551	0.407437	0.314435	0.20189	0.233477	0.314209	0.294529
0.487143	0.279493	0.378885	0.382921	0.313514	0.178867	0.255697	0.319492	0.298791
0.492584	0.281231	0.370707	0.363769	0.31111	0.170193	0.253412	0.332337	0.295061
0.479561	0.292975	0.340923	0.348854	0.307782	0.174736	0.243296	0.325414	0.281644
0.46349	0.310519	0.325744	0.339341	0.303101	0.186019	0.232216	0.322708	0.260526
0.461068	0.33151	0.328191	0.324861	0.305012	0.194562	0.216945	0.34009	0.232315
0.454998	0.348558	0.346095	0.319477	0.325907	0.202429	0.193269	0.34484	0.21808
0.451505	0.369845	0.36352	0.315706	0.365358	0.21199	0.161824	0.341472	0.211441
0.438769	0.382799	0.384716	0.312044	0.40707	0.211886	0.153283	0.33373	0.2097
0.410378	0.372894	0.414337	0.30658	0.443069	0.212613	0.151595	0.36104	0.213324
0.372178	0.355735	0.421741	0.304422	0.486827	0.209059	0.150259	0.387194	0.21673
0.32784	0.33684	0.411728	0.305525	0.501896	0.211293	0.149857	0.392834	0.217706
0.288837	0.318617	0.398771	0.305859	0.498933	0.212914	0.147866	0.400084	0.216111
0.248624	0.300871	0.380073	0.30736	0.473657	0.212245	0.146177	0.400456	0.21837
0.226217	0.28617	0.354741	0.308415	0.43207	0.211068	0.144136	0.406814	0.219673
0.220208	0.283313	0.313465	0.309045	0.392164	0.226196	0.147106	0.387054	0.229055
0.220347	0.28324	0.296206	0.311197	0.349777	0.256287	0.158625	0.364246	0.245993
0.22565	0.280191	0.296906	0.317652	0.329914	0.287613	0.177547	0.337452	0.267331
0.230473	0.287083	0.297856	0.312401	0.314494	0.301168	0.192837	0.334717	0.269294
0.232755	0.303119	0.306142	0.30668	0.304247	0.306143	0.231555	0.342574	0.261722
0.228036	0.307035	0.3231	0.301892	0.3058	0.301778	0.272481	0.3389	0.258514
0.22709	0.307405	0.336111	0.300008	0.308978	0.275442	0.320626	0.336594	0.248623
0.226892	0.30839	0.355227	0.299438	0.310441	0.235654	0.360402	0.327258	0.226465
0.225359	0.308639	0.381275	0.294396	0.309017	0.196881	0.379851	0.323524	0.205073
0.226637	0.298715	0.400825	0.298514	0.309399	0.17647	0.392209	0.30854	0.20653
0.224997	0.273411	0.425614	0.305232	0.308426	0.166187	0.367359	0.294462	0.213444
0.228232	0.278621	0.438799	0.304457	0.305564	0.169243	0.331059	0.302439	0.21923
0.228471	0.294321	0.458637	0.306219	0.301426	0.177042	0.286518	0.295697	0.220333
0.2293	0.306508	0.453263	0.307386	0.296624	0.182221	0.243774	0.316901	0.226719
0.228114	0.32161	0.441613	0.309332	0.295601	0.191499	0.21494	0.333945	0.230233
0.22436	0.349066	0.425433	0.309328	0.292945	0.202147	0.198433	0.3321	0.228441
0.22394	0.379689	0.407776	0.30576	0.295741	0.209931	0.196655	0.329981	0.231817
0.221625	0.386582	0.387162	0.310596	0.315136	0.216654	0.20059	0.339271	0.244935
0.222009	0.382968	0.369515	0.31185	0.338449	0.22095	0.204218	0.36779	0.26396
0.217577	0.381325	0.360639	0.320552	0.373325	0.227918	0.20385	0.387083	0.29015
0.23866	0.373628	0.353684	0.339839	0.402927	0.23014	0.206187	0.414339	0.324487
0.285089	0.352566	0.350129	0.365965	0.424572	0.231929	0.205207	0.458163	0.351751
0.339769	0.329558	0.343615	0.395686	0.454145	0.233986	0.199785	0.486	0.360981
0.39197	0.318069	0.34391	0.418913	0.468116	0.250823	0.198947	0.496339	0.34964
0.433967	0.304986	0.340207	0.437876	0.473155	0.281624	0.198015	0.498734	0.33497
0.481016	0.291616	0.361156	0.4413	0.450794	0.302784	0.220696	0.477751	0.308848
0.501345	0.280206	0.381066	0.432887	0.423188	0.326859	0.258274	0.452124	0.272238
0.485001	0.27683	0.406238	0.417558	0.411124	0.350917	0.279266	0.413598	0.238976
0.459939	0.284348	0.418183	0.394569	0.399625	0.357797	0.294266	0.392822	0.2223
0.429506	0.278443	0.413932	0.369766	0.390481	0.344913	0.298471	0.365352	0.215228
0.391444	0.276167	0.434871	0.353201	0.38093	0.315476	0.294476	0.343859	0.210073
0.34343	0.271658	0.414332	0.339997	0.371617	0.285329	0.262774	0.326645	0.208258
0.297133	0.275629	0.393423	0.3298	0.370136	0.246962	0.214184	0.319351	0.210492
0.261967	0.289191	0.373235	0.322258	0.364508	0.213571	0.190503	0.325343	0.219826
0.229604	0.297721	0.35816	0.322184	0.342474	0.199618	0.181318	0.322061	0.222333
0.206866	0.316643	0.346657	0.326607	0.320348	0.185824	0.175495	0.32301	0.222148
0.202279	0.325282	0.32689	0.322602	0.308857	0.179986	0.178389	0.332337	0.225937
0.206859	0.330882	0.327895	0.320653	0.309832	0.187318	0.191978	0.331718	0.229896
0.209716	0.33642	0.320242	0.317864	0.318948	0.195929	0.202178	0.32426	0.230581
0.215071	0.324432	0.311348	0.312366	0.32254	0.201267	0.208231	0.319783	0.226443
0.219069	0.302149	0.309736	0.307126	0.316154	0.203361	0.210519	0.337309	0.235998
0.223229	0.28256	0.329003	0.301637	0.316362	0.208372	0.238608	0.349142	0.25372
0.223977	0.280573	0.325534	0.29949	0.308734	0.212814	0.271818	0.365184	0.262366
0.228671	0.277975	0.330099	0.298446	0.30706	0.218211	0.306899	0.405389	0.265794
0.248427	0.269248	0.329242	0.301103	0.297384	0.246798	0.344871	0.429916	0.278366
0.285809	0.264146	0.338945	0.326803	0.289115	0.277159	0.393366	0.43878	0.289775
0.331167	0.27186	0.341033	0.351082	0.29902	0.300863	0.437334	0.448198	0.285414
0.372859	0.272972	0.321589	0.374725	0.300576	0.317995	0.436147	0.441747	0.265683
0.416281	0.266973	0.318303	0.391757	0.318331	0.324265	0.426976	0.409694	0.247806
0.4507	0.265292	0.302278	0.394701	0.335685	0.315084	0.404215	0.381992	0.235446
0.482724	0.261665	0.315793	0.393836	0.367814	0.280869	0.371897	0.3784	0.220384
0.489175	0.26126	0.307665	0.373306	0.411522	0.240991	0.323018	0.376925	0.209851
0.480869	0.260036	0.293647	0.352956	0.444278	0.20657	0.277685	0.35119	0.206729
0.478968	0.260853	0.298105	0.33489	0.474193	0.178246	0.249528	0.358885	0.209124
0.47451	0.261513	0.312114	0.322161	0.481876	0.15946	0.223575	0.367732	0.216224
0.477197	0.274594	0.329396	0.323136	0.485285	0.159408	0.212488	0.365821	0.219324
0.46164	0.303969	0.343082	0.321642	0.475624	0.163591	0.207899	0.338579	0.220313
0.451408	0.332588	0.368931	0.323886	0.468075	0.166148	0.211835	0.345795	0.221871
0.445911	0.35165	0.40304	0.326595	0.461796	0.167712	0.209866	0.333103	0.222385
0.439347	0.379548	0.43725	0.324811	0.448429	0.179718	0.212495	0.3134	0.223031
0.434011	0.405276	0.431516	0.32643	0.425782	0.191075	0.214407	0.317513	0.217892
0.429526	0.40981	0.41279	0.329066	0.404122	0.194232	0.218674	0.307103	0.221376
0.431072	0.394952	0.380421	0.330282	0.387404	0.202614	0.222972	0.31722	0.240354
0.438337	0.379114	0.349049	0.332875	0.357666	0.211539	0.22705	0.303325	0.254671
0.44174	0.367494	0.338532	0.35414	0.33124	0.220291	0.227689	0.306559	0.272342
0.443923	0.339621	0.315656	0.379387	0.31367	0.224477	0.22947	0.304237	0.292439
0.449903	0.310869	0.315082	0.41005	0.312948	0.226582	0.237302	0.293173	0.323873
0.44479	0.293395	0.316835	0.429074	0.31762	0.23562	0.245539	0.306209	0.357226
0.426751	0.284668	0.32499	0.445036	0.310716	0.252615	0.266327	0.331922	0.352951
0.389874	0.276342	0.334023	0.451723	0.302527	0.277474	0.299217	0.371594	0.337153
0.351817	0.267376	0.310935	0.429881	0.301551	0.298528	0.343079	0.407022	0.316409
0.311527	0.26679	0.311723	0.399175	0.300638	0.309081	0.38474	0.441502	0.297165
0.273654	0.268838	0.325015	0.366462	0.301233	0.326035	0.400175	0.461339	0.270029
0.241028	0.266984	0.355627	0.34535	0.295039	0.340581	0.392282	0.459588	0.236992
0.226713	0.261072	0.386385	0.329783	0.301114	0.339429	0.368325	0.437456	0.22636
0.230865	0.258478	0.412268	0.320004	0.331247	0.328515	0.326142	0.399844	0.223347
0.238201	0.261625	0.457226	0.314238	0.366582	0.319363	0.280857	0.375723	0.225128
0.256989	0.260719	0.464773	0.320066	0.403041	0.300417	0.235385	0.349001	0.225987
0.298321	0.272155	0.4551	0.325455	0.442099	0.274287	0.218553	0.333195	0.23882
0.341191	0.292728	0.425907	0.328343	0.473593	0.246269	0.218602	0.329116	0.265947
0.382027	0.311068	0.395444	0.331085	0.489555	0.225821	0.225519	0.336457	0.272298
0.414357	0.336424	0.365074	0.330704	0.471981	0.213416	0.259146	0.342637	0.271336
0.44868	0.361903	0.335864	0.352768	0.434772	0.230753	0.289966	0.333455	0.271734
0.469995	0.377725	0.346617	0.373642	0.397307	0.263267	0.3339	0.32881	0.274489
0.468368	0.366846	0.370484	0.399177	0.359788	0.299801	0.368972	0.332055	0.265102
0.462792	0.346556	0.414402	0.426352	0.33463	0.336013	0.406754	0.342515	0.241107
0.452458	0.329301	0.455542	0.455574	0.319896	0.374482	0.425682	0.361939	0.240012
0.449576	0.306111	0.494103	0.486707	0.34023	0.407428	0.423959	0.391059	0.268748
0.446412	0.279795	0.515126	0.502816	0.372373	0.410994	0.435501	0.432723	0.304116
0.454856	0.267948	0.522455	0.510163	0.420509	0.417131	0.428324	0.46656	0.342218
0.449752	0.270316	0.511517	0.503802	0.461375	0.423381	0.420437	0.507714	0.369572
0.446141	0.292271	0.495329	0.490797	0.496156	0.42758	0.412627	0.532108	0.387813
0.451301	0.322061	0.479461	0.481347	0.530841	0.423607	0.432677	0.549978	0.402733
0.451141	0.344754	0.477288	0.486244	0.53835	0.411624	0.443063	0.555424	0.408616
0.457527	0.371293	0.491721	0.485474	0.541133	0.403186	0.440697	0.547484	0.393834
0.45405	0.404072	0.486243	0.486425	0.525349	0.399597	0.450406	0.553616	0.363216
0.457491	0.442067	0.496978	0.494683	0.530937	0.395092	0.454728	0.546181	0.342808
0.460977	0.458197	0.505737	0.516417	0.528836	0.401063	0.43318	0.539798	0.342065
0.464746	0.453737	0.521723	0.536264	0.526975	0.410059	0.390418	0.520791	0.329408
0.479229	0.438697	0.514159	0.52064	0.516747	0.424807	0.35489	0.50382	0.301159
0.485301	0.409356	0.495014	0.498547	0.519061	0.433082	0.3153	0.501269	0.279205
0.482967	0.376644	0.489942	0.477273	0.526297	0.442964	0.274855	0.485354	0.267958
0.480677	0.341383	0.499006	0.464407	0.519523	0.459924	0.245173	0.475535	0.257432
0.48108	0.313155	0.509573	0.441133	0.526635	0.453201	0.238056	0.47191	0.240729
0.479763	0.318407	0.497539	0.408591	0.520139	0.442084	0.243934	0.455596	0.25811
0.462736	0.346018	0.49901	0.391519	0.528512	0.443252	0.248659	0.435709	0.295172
0.451486	0.382025	0.508469	0.378277	0.521483	0.444503	0.251804	0.410115	0.334438
0.4472	0.419229	0.52063	0.371142	0.519813	0.437726	0.258053	0.394849	0.357853
0.445921	0.452943	0.514109	0.35685	0.518526	0.429505	0.258107	0.368974	0.36845
0.447505	0.482652	0.511287	0.345123	0.517164	0.439716	0.271776	0.34905	0.370234
0.448774	0.477429	0.513461	0.337002	0.519912	0.447463	0.304489	0.347111	0.348477
0.462998	0.451112	0.520787	0.332988	0.515339	0.448149	0.337144	0.3657	0.319094
0.469617	0.433463	0.528988	0.331695	0.512113	0.443926	0.377667	0.397503	0.303381
0.471332	0.424836	0.527987	0.333001	0.50497	0.450154	0.411053	0.428359	0.300969
0.465659	0.424602	0.539485	0.351039	0.498511	0.442091	0.451429	0.46725	0.299722
0.456556	0.424015	0.536365	0.37966	0.495863	0.426812	0.483521	0.509058	0.298358
0.447304	0.424899	0.546726	0.412206	0.504192	0.416636	0.487265	0.540141	0.300717
0.442464	0.432501	0.551648	0.432507	0.514643	0.41345	0.476582	0.539738	0.31167
0.440676	0.419671	0.538183	0.439827	0.522487	0.425687	0.45871	0.528889	0.310146
0.440829	0.391911	0.518874	0.439766	0.53146	0.427963	0.434012	0.5199	0.322821
0.440743	0.359436	0.475832	0.421087	0.528928	0.431781	0.395076	0.507991	0.355469
0.443169	0.348282	0.453604	0.391961	0.522241	0.437055	0.350713	0.490227	0.397239
0.440769	0.359275	0.411459	0.358953	0.517617	0.441498	0.315162	0.490393	0.429532
0.436224	0.38119	0.368325	0.338608	0.516915	0.437707	0.294351	0.510522	0.441511
0.431955	0.418848	0.338686	0.342137	0.522415	0.431721	0.278994	0.533621	0.459146
0.433526	0.449503	0.320557	0.363067	0.519071	0.427112	0.269662	0.547684	0.44609
0.442731	0.461477	0.318059	0.394267	0.514428	0.433931	0.272201	0.557527	0.415832
0.45084	0.446022	0.305272	0.423615	0.491531	0.438017	0.27772	0.564053	0.37563
0.46204	0.426682	0.325236	0.451124	0.463122	0.445066	0.278251	0.555349	0.340497
0.461994	0.420254	0.349068	0.480298	0.447504	0.447052	0.278373	0.546508	0.311354
0.471338	0.42134	0.38085	0.49485	0.451233	0.459052	0.278562	0.523203	0.28196
0.475143	0.425215	0.423592	0.483772	0.464055	0.454649	0.306098	0.486164	0.271363
0.476615	0.446748	0.463104	0.47677	0.486871	0.440254	0.344892	0.449602	0.273821
0.475975	0.471207	0.499005	0.474947	0.520949	0.439985	0.381576	0.420309	0.285017
0.470603	0.49132	0.519935	0.483411	0.55653	0.426124	0.405802	0.399308	0.305101
0.470012	0.480781	0.540727	0.481079	0.560047	0.428201	0.425742	0.376616	0.336321
0.475958	0.451758	0.555188	0.482727	0.556431	0.412687	0.42938	0.370647	0.367035
0.483168	0.423507	0.558248	0.487918	0.55322	0.404448	0.409551	0.390889	0.395992
0.484792	0.395839	0.56267	0.480589	0.553314	0.417737	0.3778	0.42872	0.404215
0.493035	0.372607	0.570381	0.464208	0.549652	0.418166	0.335683	0.470431	0.416379
0.495162	0.354507	0.567062	0.451031	0.546106	0.426543	0.311068	0.496388	0.435292
0.495242	0.348508	0.564467	0.45418	0.554541	0.420456	0.29279	0.530952	0.43905
0.481993	0.343395	0.564084	0.470182	0.55349	0.428629	0.305864	0.567022	0.428017
0.469965	0.337752	0.558033	0.495966	0.541637	0.427044	0.344865	0.587105	0.425343
0.467474	0.342255	0.56563	0.506995	0.536627	0.417896	0.384316	0.581449	0.426072
0.455461	0.35547	0.561048	0.512828	0.531053	0.42476	0.410224	0.562035	0.414175
0.449138	0.354616	0.553088	0.513606	0.521905	0.436021	0.432244	0.555317	0.397651
0.439481	0.344734	0.538359	0.510885	0.518884	0.444835	0.437636	0.54686	0.382645
0.437017	0.341847	0.531981	0.489416	0.521651	0.440178	0.419562	0.54563	0.377121
0.436821	0.343703	0.535954	0.467177	0.525445	0.455339	0.369421	0.542579	0.365576
0.429023	0.332999	0.518551	0.441778	0.513307	0.458036	0.318672	0.548589	0.359407
0.432311	0.320241	0.522111	0.422439	0.513603	0.437072	0.291187	0.553958	0.346606
0.436239	0.311986	0.531413	0.398717	0.522428	0.432181	0.270658	0.56008	0.323461
0.442117	0.314609	0.541695	0.37866	0.52546	0.441692	0.284388	0.569449	0.305239
0.430253	0.313498	0.550106	0.368957	0.516715	0.439022	0.315365	0.556386	0.288683
0.413861	0.310866	0.523004	0.357873	0.507018	0.428246	0.361556	0.547292	0.269504
0.396674	0.326286	0.518026	0.373494	0.501205	0.42183	0.394026	0.541011	0.252705
0.379225	0.34819	0.517202	0.396579	0.493665	0.437157	0.403316	0.550455	0.245966
0.354367	0.372391	0.525969	0.427624	0.497968	0.436032	0.396817	0.550925	0.240008
0.327028	0.39575	0.534421	0.438909	0.510459	0.408619	0.368808	0.533706	0.23547
0.311287	0.424889	0.527475	0.439241	0.513777	0.40967	0.33251	0.522969	0.230943
0.287463	0.457181	0.546921	0.440545	0.524678	0.409338	0.290256	0.535644	0.226851
0.258689	0.471839	0.559205	0.426653	0.535093	0.416655	0.255516	0.542143	0.226874
0.219518	0.468954	0.556074	0.411254	0.534971	0.402204	0.248236	0.539841	0.233017
0.191518	0.458273	0.557985	0.388773	0.511185	0.399583	0.244778	0.546756	0.236296
0.167028	0.458052	0.562788	0.383701	0.498538	0.411093	0.249969	0.550969	0.242637
0.141212	0.461958	0.563744	0.400369	0.494665	0.422262	0.266502	0.556668	0.253557
0.131906	0.46266	0.57045	0.422835	0.490204	0.433246	0.263965	0.548049	0.278776
0.130991	0.467138	0.559431	0.433677	0.487544	0.430005	0.277424	0.549099	0.319949
0.135494	0.47037	0.550594	0.455285	0.497451	0.43155	0.278425	0.540117	0.359701
0.140998	0.47967	0.533743	0.474491	0.504841	0.415365	0.284328	0.529473	0.393721
0.145876	0.472839	0.518348	0.479533	0.489821	0.401234	0.286351	0.517005	0.412386
0.153956	0.452127	0.496934	0.481964	0.457136	0.373983	0.268551	0.489809	0.415241
0.16041	0.43263	0.477438	0.491762	0.427174	0.365167	0.266367	0.459236	0.395266
0.166287	0.407938	0.481856	0.512513	0.394773	0.36569	0.253859	0.422569	0.350011
0.175944	0.383429	0.48605	0.519301	0.361296	0.372906	0.261608	0.393312	0.298199
0.18407	0.362831	0.478477	0.523323	0.338346	0.377925	0.288196	0.372395	0.258426
0.193721	0.347988	0.472321	0.530873	0.32486	0.378845	0.327112	0.364809	0.224205
0.199895	0.343113	0.473754	0.530545	0.328583	0.374967	0.363207	0.366555	0.200557
0.205445	0.336315	0.472334	0.517384	0.328577	0.35114	0.383246	0.384997	0.183303
0.21092	0.325072	0.465775	0.495422	0.334153	0.31355	0.397697	0.413345	0.175505
0.209926	0.318933	0.446256	0.462213	0.329356	0.270291	0.395813	0.431774	0.178691
0.208251	0.313541	0.433238	0.434542	0.324142	0.233347	0.363475	0.453997	0.178941
0.207509	0.33175	0.405765	0.414757	0.323402	0.200286	0.310588	0.465815	0.172606
0.210388	0.357055	0.396975	0.392514	0.326952	0.170657	0.269603	0.486711	0.165807
0.208468	0.383233	0.385047	0.3707	0.341234	0.147639	0.247242	0.490101	0.163549
0.209516	0.417968	0.3553	0.372231	0.368556	0.136024	0.23312	0.494329	0.163337
0.219579	0.460851	0.3461	0.397788	0.40998	0.128006	0.216965	0.491112	0.171294
0.262684	0.492857	0.336168	0.418338	0.453509	0.121857	0.211867	0.46979	0.170983
0.311515	0.488622	0.338147	0.441345	0.482975	0.116484	0.218041	0.444524	0.172977
0.35205	0.482004	0.326892	0.455326	0.522413	0.109864	0.218045	0.422841	0.172938
0.40071	0.482411	0.317891	0.466049	0.551794	0.106532	0.215397	0.391651	0.170836
0.444065	0.485722	0.319489	0.456665	0.560599	0.10005	0.216827	0.35862	0.167823
0.466774	0.477555	0.310398	0.443149	0.550935	0.096187	0.233287	0.356076	0.144955
0.446448	0.471025	0.30721	0.422433	0.543506	0.089002	0.259572	0.360634	0.128868
0.433557	0.475899	0.299706	0.396537	0.547991	0.085195	0.267491	0.365012	0.118934
0.433809	0.46649	0.305151	0.383074	0.537943	0.098491	0.264571	0.381201	0.113185
0.421773	0.451199	0.330806	0.369602	0.524043	0.106376	0.256193	0.412075	0.106822
0.408096	0.430747	0.341182	0.377539	0.509723	0.110991	0.242981	0.425068	0.102504
0.406079	0.411158	0.343619	0.372403	0.510418	0.111091	0.22205	0.408819	0.098468
0.418285	0.399142	0.345405	0.380765	0.501322	0.112237	0.200914	0.393571	0.095531
0.404495	0.387853	0.376546	0.386441	0.467181	0.110436	0.195575	0.397454	0.092421
0.376197	0.387004	0.413443	0.397162	0.427808	0.094621	0.202707	0.396737	0.089374
0.34477	0.380829	0.433162	0.404197	0.390072	0.084584	0.214718	0.38362	0.087518
0.312167	0.370577	0.45625	0.420498	0.360645	0.079775	0.226498	0.386073	0.082093
0.281636	0.356489	0.49312	0.431627	0.329615	0.078079	0.237739	0.404211	0.080903
0.251372	0.346215	0.531491	0.429884	0.303319	0.074295	0.230429	0.420467	0.080501
0.23347	0.337574	0.545922	0.433303	0.300073	0.074179	0.217015	0.420781	0.097859
0.218518	0.324598	0.532822	0.438341	0.300485	0.071781	0.209158	0.399515	0.133623
0.218485	0.316574	0.532562	0.449546	0.312081	0.06972	0.200247	0.399353	0.177303
0.219381	0.308164	0.544389	0.430014	0.315207	0.066917	0.187383	0.389866	0.23299
0.222385	0.319899	0.552878	0.41673	0.314352	0.064909	0.185514	0.388707	0.288005
0.224838	0.330881	0.553998	0.41374	0.318175	0.065903	0.194274	0.403026	0.327127
0.225309	0.354542	0.539878	0.418264	0.320609	0.063912	0.198159	0.420511	0.339169
0.223958	0.38422	0.533854	0.414388	0.339627	0.063494	0.203437	0.437669	0.319723
0.22475	0.412091	0.523254	0.420203	0.378313	0.062279	0.20473	0.439869	0.285123
0.226866	0.447054	0.517172	0.435799	0.425642	0.066022	0.201053	0.454784	0.244243
0.22309	0.466966	0.513187	0.456327	0.468798	0.065963	0.180594	0.458683	0.197457
0.215402	0.482485	0.50657	0.478532	0.514035	0.064924	0.160933	0.457153	0.161866
0.206872	0.47782	0.508117	0.47684	0.554059	0.064178	0.148237	0.453074	0.136921
0.212131	0.461094	0.50908	0.476315	0.573287	0.064601	0.132427	0.463241	0.123567
0.208367	0.448014	0.507982	0.467449	0.554605	0.063353	0.123593	0.46271	0.11765
0.212512	0.423267	0.501246	0.452203	0.539622	0.058896	0.117825	0.45789	0.106807
0.2404	0.41638	0.486519	0.425541	0.531275	0.061029	0.115572	0.4618	0.100604
0.284302	0.416133	0.483738	0.394479	0.513005	0.074777	0.111853	0.445321	0.095722
0.330873	0.413386	0.49014	0.38199	0.494659	0.109632	0.109355	0.439509	0.091858
0.367666	0.414493	0.49621	0.367823	0.479491	0.153721	0.103301	0.420068	0.086464
0.408704	0.409625	0.490654	0.348746	0.47864	0.221275	0.095131	0.400441	0.083198
0.43551	0.410025	0.475068	0.344383	0.474109	0.288664	0.089249	0.377859	0.07961
0.433714	0.392251	0.473136	0.357158	0.468857	0.36908	0.084833	0.347312	0.077029
0.410647	0.356838	0.474508	0.353942	0.459188	0.433339	0.081902	0.329572	0.074875
0.378554	0.327513	0.483465	0.348818	0.455005	0.44631	0.078417	0.309161	0.071943
0.33727	0.303739	0.47978	0.359965	0.464543	0.436306	0.078139	0.308831	0.072086
0.294368	0.289932	0.472812	0.37994	0.459129	0.402073	0.077107	0.318003	0.071212
0.258723	0.279716	0.481621	0.383924	0.445719	0.360535	0.077615	0.328685	0.070056
0.224954	0.272829	0.473824	0.375324	0.43997	0.292943	0.076285	0.334594	0.068049
0.198356	0.279753	0.451152	0.385846	0.44423	0.225788	0.075386	0.332548	0.067279
0.183098	0.286458	0.418414	0.394074	0.44112	0.188057	0.076446	0.341255	0.068049
0.178948	0.299782	0.402431	0.385916	0.421547	0.161667	0.074193	0.35677	0.066539
0.179464	0.309141	0.396843	0.369685	0.406561	0.137646	0.072228	0.37123	0.06719
0.181884	0.312225	0.382509	0.369166	0.389572	0.120662	0.070673	0.362059	0.067519
0.187595	0.304398	0.376037	0.38031	0.3633	0.111347	0.070084	0.35086	0.069789
0.195248	0.296479	0.374093	0.379944	0.338961	0.106589	0.071136	0.346792	0.075695
0.202347	0.293716	0.370764	0.383938	0.321775	0.101765	0.069457	0.33824	0.079817
0.207282	0.281791	0.365179	0.381876	0.311755	0.096372	0.070786	0.319628	0.084841
0.213911	0.276622	0.359188	0.38848	0.304914	0.091625	0.070977	0.303499	0.088802
0.220179	0.274717	0.359069	0.391888	0.305875	0.085786	0.072063	0.305821	0.093794
0.227792	0.282874	0.357147	0.387344	0.310144	0.082266	0.072729	0.31698	0.096453
0.233835	0.28655	0.357744	0.383959	0.309717	0.079559	0.073071	0.328258	0.099814
0.23751	0.287715	0.359013	0.378108	0.308013	0.084851	0.073621	0.331592	0.117457
0.237682	0.298102	0.361643	0.379349	0.305823	0.092643	0.073454	0.318745	0.151891
0.235162	0.295422	0.356339	0.371736	0.303943	0.092612	0.07241	0.305462	0.205252
0.23435	0.285703	0.358704	0.354735	0.301262	0.092829	0.071539	0.298449	0.270663
0.232752	0.28108	0.364377	0.345612	0.304575	0.091091	0.072554	0.294097	0.329905
0.248727	0.289332	0.371705	0.34675	0.303357	0.089485	0.085436	0.290424	0.367953
0.276075	0.30587	0.388794	0.349161	0.305727	0.081055	0.107903	0.285459	0.382964
0.314697	0.315457	0.415963	0.342573	0.30663	0.072438	0.126583	0.294315	0.378274
0.349346	0.337336	0.442049	0.344239	0.310108	0.069025	0.151353	0.297679	0.34685
0.389534	0.368899	0.459818	0.345005	0.317402	0.066246	0.177195	0.316748	0.293551
0.426733	0.401995	0.470233	0.341934	0.332567	0.067117	0.200084	0.345106	0.247105
0.453259	0.41444	0.475835	0.338715	0.364282	0.069376	0.217481	0.369552	0.221784
0.456534	0.408124	0.46324	0.332785	0.39516	0.070806	0.240505	0.380748	0.202917
0.458076	0.391043	0.437641	0.34003	0.424078	0.070859	0.280582	0.372106	0.18561
0.451293	0.369456	0.406173	0.352613	0.442281	0.075069	0.315155	0.362826	0.176583
0.43644	0.348417	0.370014	0.369941	0.452991	0.078199	0.335049	0.337192	0.175171
0.42601	0.321818	0.353544	0.386412	0.44843	0.083509	0.350259	0.305493	0.179952
0.402258	0.30629	0.345518	0.388907	0.425082	0.084527	0.345402	0.279729	0.182407
0.382355	0.302556	0.354709	0.384534	0.406425	0.086061	0.318722	0.275054	0.181518
0.346111	0.306956	0.351396	0.381298	0.385288	0.089696	0.284277	0.281264	0.182049
0.308387	0.310718	0.353524	0.369099	0.361853	0.09348	0.254477	0.291271	0.181696
0.267892	0.319742	0.357218	0.353767	0.340985	0.123387	0.234988	0.300181	0.182175
0.230427	0.325386	0.347167	0.339661	0.324811	0.167867	0.221043	0.317098	0.183695
0.202361	0.321867	0.336112	0.336892	0.317568	0.235895	0.219343	0.323216	0.18423
0.184503	0.310635	0.318393	0.347102	0.301687	0.327625	0.223251	0.305114	0.18731
0.179227	0.30505	0.316502	0.344657	0.293153	0.398844	0.225418	0.29777	0.192601
0.185942	0.2982	0.314576	0.340148	0.293613	0.459395	0.222636	0.299052	0.201386
0.194707	0.287621	0.309691	0.338021	0.298382	0.489602	0.217658	0.296133	0.214769
0.207799	0.282948	0.313497	0.336839	0.298497	0.496277	0.213464	0.282592	0.226381
0.215058	0.291511	0.308947	0.331404	0.295935	0.475601	0.21297	0.30368	0.249207
0.222366	0.300161	0.299571	0.317762	0.296183	0.431527	0.215685	0.345835	0.268839
0.224658	0.298428	0.318387	0.310924	0.297905	0.410924	0.213603	0.382616	0.274114
0.223421	0.296825	0.346813	0.307949	0.299234	0.389007	0.207972	0.416337	0.266566
0.222046	0.296753	0.376428	0.318109	0.297057	0.355896	0.213485	0.446749	0.252041
0.224348	0.305645	0.406589	0.335832	0.301679	0.322035	0.221128	0.47787	0.239339
0.263399	0.315384	0.451573	0.362041	0.327031	0.301562	0.252168	0.47792	0.225793
0.294848	0.326649	0.48455	0.380426	0.36748	0.265777	0.270177	0.47818	0.225677
0.325014	0.33442	0.480414	0.387437	0.397145	0.222428	0.27977	0.477958	0.225239
0.357253	0.350173	0.469822	0.389844	0.420947	0.186264	0.283256	0.463243	0.225557
0.389086	0.359034	0.462541	0.376954	0.439743	0.165043	0.271064	0.447604	0.223321
0.38796	0.350356	0.446367	0.353646	0.447238	0.158051	0.254906	0.42999	0.212643
0.345921	0.336029	0.413844	0.331813	0.432199	0.140248	0.213738	0.394065	0.188895
0.308093	0.318628	0.397121	0.32327	0.391167	0.138341	0.188577	0.361733	0.160729
0.270857	0.308107	0.387562	0.322904	0.358516	0.135447	0.170918	0.331991	0.152356
0.237415	0.293488	0.380518	0.316791	0.335788	0.133059	0.16651	0.31299	0.161033
0.210206	0.284481	0.369561	0.31526	0.318535	0.131963	0.177592	0.30468	0.178709
0.207954	0.283573	0.360318	0.316542	0.308962	0.12374	0.190302	0.288238	0.196973
0.206885	0.279958	0.354045	0.313174	0.298323	0.11865	0.199951	0.301509	0.212685
0.210544	0.285936	0.345448	0.31072	0.295259	0.113613	0.205034	0.305975	0.228416
0.219755	0.300597	0.335693	0.331436	0.296346	0.117225	0.211078	0.300951	0.233466
0.224059	0.298686	0.329658	0.364087	0.301637	0.131177	0.219226	0.299977	0.227268
0.223505	0.288084	0.330007	0.399916	0.305646	0.14866	0.214803	0.29173	0.217425
0.223931	0.277457	0.334132	0.426437	0.297729	0.167705	0.206906	0.291228	0.224462
0.224662	0.273795	0.340263	0.453618	0.300719	0.185869	0.20288	0.284106	0.246701
0.245042	0.272052	0.338466	0.467042	0.302437	0.205949	0.204661	0.285636	0.264415
0.280151	0.263765	0.351163	0.460465	0.301512	0.21892	0.205977	0.288684	0.286117
0.322597	0.259191	0.37539	0.449703	0.295543	0.221787	0.204046	0.286917	0.321888
0.355117	0.261823	0.395866	0.435639	0.291733	0.221876	0.209082	0.289705	0.359222
0.386057	0.277755	0.411914	0.421767	0.298536	0.222217	0.215166	0.289853	0.368629
0.426228	0.290068	0.428195	0.407261	0.293092	0.254395	0.247981	0.289005	0.353214
0.443036	0.291398	0.447308	0.403144	0.292732	0.281963	0.283581	0.283011	0.334228
0.448851	0.278219	0.465198	0.401056	0.29287	0.313548	0.327769	0.279411	0.318001
0.448196	0.284332	0.45505	0.389683	0.295333	0.341847	0.352445	0.280641	0.291009
0.449139	0.292677	0.450267	0.373263	0.294369	0.377926	0.39853	0.293751	0.259541
0.443463	0.280404	0.44356	0.365611	0.286975	0.407632	0.417692	0.311733	0.236382
0.438058	0.279523	0.437825	0.35653	0.28401	0.407905	0.400444	0.345221	0.226819
0.424727	0.278856	0.434464	0.347725	0.291072	0.4088	0.362336	0.369043	0.223354
0.407963	0.284346	0.418017	0.334142	0.310172	0.410034	0.31449	0.383355	0.213286
0.393399	0.285149	0.41238	0.325652	0.340803	0.41475	0.290926	0.38849	0.20585
0.38244	0.275726	0.400212	0.322328	0.381159	0.409535	0.245751	0.372261	0.204311
0.358704	0.270951	0.395288	0.321885	0.424819	0.409657	0.225105	0.353978	0.207071
0.325589	0.262981	0.387765	0.322042	0.463953	0.404212	0.210334	0.321418	0.213277
0.305962	0.262716	0.381828	0.319008	0.490185	0.392426	0.212323	0.294481	0.226114
0.273797	0.264746	0.376541	0.316893	0.491956	0.379912	0.217763	0.280129	0.236666
0.233953	0.260694	0.374876	0.318991	0.490511	0.379556	0.217522	0.276559	0.233616
0.198601	0.263997	0.373168	0.315094	0.477888	0.383318	0.213042	0.278209	0.226178
0.178295	0.270701	0.370756	0.309543	0.463498	0.378964	0.21104	0.274352	0.2239
0.167871	0.267707	0.369204	0.30682	0.445611	0.370366	0.214243	0.271357	0.221303
0.149841	0.266167	0.36339	0.30948	0.420554	0.368611	0.211646	0.27952	0.2092
0.144793	0.273164	0.357612	0.317797	0.394424	0.364268	0.208483	0.279465	0.201244
0.14519	0.289043	0.357842	0.343633	0.362165	0.354862	0.208878	0.281623	0.207292
0.142028	0.312569	0.361739	0.373693	0.33407	0.342774	0.207594	0.284155	0.218321
0.142044	0.328155	0.358771	0.395245	0.309753	0.340381	0.210923	0.290676	0.220431
0.141097	0.341336	0.354689	0.410387	0.297476	0.343838	0.227009	0.287875	0.232174
0.14958	0.347887	0.356986	0.412175	0.293551	0.354544	0.252924	0.292155	0.250689
0.152732	0.350465	0.356292	0.408292	0.299993	0.362227	0.295965	0.315626	0.276037
0.157444	0.341188	0.34794	0.385544	0.301566	0.369347	0.302603	0.346621	0.316107
0.172763	0.327396	0.338207	0.366929	0.301007	0.381129	0.303811	0.383907	0.343342
0.18642	0.314153	0.331849	0.351006	0.303096	0.385904	0.304159	0.409428	0.362334
0.194456	0.299888	0.332977	0.337005	0.297324	0.396287	0.291064	0.422375	0.368807
0.20026	0.287319	0.328346	0.333738	0.290495	0.392694	0.269739	0.411515	0.353901
0.242619	0.286268	0.330269	0.329929	0.287415	0.404182	0.229643	0.393081	0.33117
0.295656	0.28234	0.331382	0.330037	0.291053	0.40151	0.216955	0.355492	0.300272
0.339548	0.274944	0.33487	0.325495	0.291164	0.378712	0.2148	0.312675	0.270028
0.390846	0.271231	0.336506	0.320248	0.287064	0.35265	0.212964	0.284144	0.249907
0.443168	0.267731	0.340143	0.316724	0.303951	0.324231	0.206624	0.277074	0.226218
0.481037	0.272791	0.347983	0.309111	0.324219	0.300871	0.200753	0.285008	0.21892
0.48991	0.269914	0.366424	0.306291	0.356212	0.269316	0.201691	0.280481	0.219584
0.480947	0.274211	0.392574	0.302517	0.383914	0.243935	0.207091	0.27796	0.208805
0.479341	0.280374	0.417767	0.29897	0.421589	0.237113	0.220456	0.279901	0.214116
0.46477	0.275946	0.450983	0.296779	0.452415	0.237693	0.242814	0.282249	0.218582
0.452223	0.270472	0.468167	0.309838	0.457637	0.240129	0.274992	0.280513	0.224096
0.440598	0.262516	0.474013	0.338596	0.461526	0.242857	0.301611	0.274609	0.224676
0.427148	0.250602	0.467807	0.370534	0.440163	0.242216	0.337486	0.271954	0.220886
0.418711	0.246252	0.446406	0.39846	0.406726	0.250476	0.371948	0.276322	0.218705
0.411501	0.236628	0.425287	0.42222	0.3648	0.251401	0.407282	0.274048	0.215975
0.408208	0.240902	0.393137	0.446511	0.344036	0.251248	0.417428	0.278465	0.228125
0.399638	0.255977	0.364355	0.451185	0.318887	0.247677	0.406536	0.281322	0.250216
0.409162	0.260391	0.350338	0.437016	0.29887	0.246723	0.399955	0.280407	0.291745
0.416012	0.263352	0.333372	0.40438	0.287789	0.254726	0.362899	0.284607	0.338098
0.421098	0.259615	0.332953	0.372461	0.290049	0.274342	0.326566	0.300765	0.361603
0.416446	0.261105	0.331116	0.353624	0.29641	0.303314	0.280637	0.329246	0.364675
0.416588	0.263606	0.330502	0.335237	0.28644	0.338279	0.251122	0.357885	0.349706
0.424195	0.257754	0.332966	0.324614	0.290623	0.362803	0.237858	0.40054	0.329294
0.41589	0.267479	0.32883	0.32075	0.290944	0.370171	0.222432	0.447965	0.292497
0.41029	0.286347	0.340346	0.327809	0.289783	0.368388	0.224241	0.483392	0.252819
0.406233	0.30134	0.343136	0.331096	0.286989	0.347368	0.230842	0.503225	0.240632
0.411733	0.333522	0.338596	0.325274	0.304985	0.321274	0.236135	0.493725	0.250306
0.412324	0.367194	0.341286	0.325307	0.345838	0.290448	0.235989	0.462204	0.252601
0.422122	0.395224	0.354351	0.332674	0.383358	0.273174	0.23585	0.413287	0.250999
0.423714	0.404349	0.377746	0.345936	0.409225	0.28714	0.237995	0.366855	0.249664
0.421879	0.396297	0.395362	0.361102	0.44271	0.309769	0.23614	0.33364	0.250852
0.42514	0.380641	0.415136	0.377172	0.476025	0.334135	0.25677	0.302567	0.246413
0.424303	0.350162	0.446173	0.383367	0.474621	0.364963	0.280836	0.301487	0.234854
0.430451	0.321137	0.472385	0.381597	0.438142	0.39133	0.313274	0.31599	0.238747
0.413871	0.298928	0.493433	0.371817	0.402779	0.406338	0.357678	0.352572	0.257231
0.415106	0.280755	0.514354	0.358123	0.378284	0.397391	0.402696	0.386386	0.279843
0.414995	0.274075	0.517425	0.340357	0.348707	0.374887	0.450041	0.408566	0.293125

## Sheet: SD 4c
Day 13-16										d13 ON		d13 OFF		d14 ON		d14 OFF		d15 ON		d15 OFF		d16 ON
GFP OE					GDF-15 OE					GFP OE	GDF-15 OE	GFP OE	GDF-15 OE	GFP OE	GDF-15 OE	GFP OE	GDF-15 OE	GFP OE	GDF-15 OE	GFP OE	GDF-15 OE	GFP OE	GDF-15 OE
0.813463	0.617736	0.979552	0.956334	0.892727	0.777982	0.650506	1.03098	0.663447		0.825371	0.813229	0.893343	1.01956	0.80875	0.782934	0.817503	0.86677	0.885978	0.718692	0.868312	0.791106	0.878983	0.785339
0.823497	0.624974	0.981514	0.955016	0.921214	0.772247	0.642762	1.0303	0.672572		0.708411	0.785414	1.01805	0.98988	1.02508	0.816072	1.04188	0.754767	0.904551	0.735292	1.02149	0.900544	0.774507	0.755237
0.831203	0.640222	0.972985	0.952505	0.936847	0.773298	0.634559	1.02972	0.67338		0.998443	0.98907	1.02838	1.03571	1.02275	0.878182	1.03527	0.915854	0.970071	0.759945	1.02545	0.868884	0.894237	0.733791
0.833157	0.646067	0.969755	0.942635	0.939891	0.775127	0.626173	1.02988	0.674381		0.922036	0.73318	0.911079	0.916888	0.881127	0.77027	0.932033	0.971714	0.833901	0.771296	0.953308	0.877631	0.878415	0.782425
0.82707	0.667876	0.968274	0.937148	0.928865	0.771695	0.619995	1.02732	0.674555		0.804512		0.988156		0.866776		0.946253		0.811148		0.925906		0.818588
0.818218	0.678481	0.964117	0.923502	0.915891	0.76526	0.618363	1.02161	0.67416
0.809989	0.69438	0.962158	0.909396	0.906107	0.764461	0.62038	1.01273	0.674299
0.798068	0.699149	0.952895	0.892918	0.890725	0.765566	0.618914	0.999304	0.673679
0.796351	0.717636	0.962889	0.885925	0.87506	0.770257	0.627646	1.0003	0.688655
0.788774	0.741601	0.961825	0.890593	0.847205	0.771749	0.634971	0.998792	0.70288
0.785854	0.73998	0.965605	0.901439	0.818378	0.779949	0.646298	0.989899	0.715673
0.77962	0.743369	0.968073	0.930027	0.788718	0.783217	0.666705	0.985484	0.73106
0.773802	0.748043	0.969897	0.9614	0.759026	0.788805	0.690009	0.988153	0.740139
0.770558	0.751476	0.978054	0.987883	0.736635	0.794194	0.713378	0.998699	0.74732
0.759395	0.740308	0.97641	1.00527	0.719286	0.805085	0.724719	0.997738	0.749015
0.759935	0.731033	0.985431	1.01789	0.718924	0.827916	0.75298	1.00169	0.749606
0.762961	0.717767	0.984188	1.01543	0.713643	0.841397	0.766162	1.00475	0.74144
0.77631	0.700356	0.986235	0.998868	0.705138	0.853024	0.765801	1.00394	0.727798
0.791401	0.693095	0.988407	0.983799	0.704742	0.861916	0.769256	1.0093	0.7136
0.810494	0.698143	0.999428	0.975807	0.702746	0.87664	0.771038	1.01698	0.707393
0.826132	0.701426	1.00102	0.972671	0.693074	0.863076	0.759978	1.01882	0.69861
0.847098	0.7147	1.00146	0.967193	0.691331	0.841034	0.74715	1.02274	0.688706
0.857341	0.718652	1.00375	0.956456	0.695427	0.810567	0.736565	1.02074	0.685786
0.862891	0.72603	1.00639	0.950221	0.715353	0.789358	0.733653	1.02912	0.689823
0.866321	0.718701	1.00347	0.936139	0.727019	0.77329	0.722761	1.02541	0.6967
0.872552	0.699663	0.977967	0.908559	0.731075	0.742773	0.713456	1.01181	0.690236
0.889495	0.690225	0.977937	0.891149	0.744894	0.73092	0.718815	1.00003	0.687983
0.899859	0.674338	0.969247	0.874684	0.749976	0.719809	0.719198	0.986868	0.685541
0.910984	0.661126	0.959988	0.860812	0.750523	0.718354	0.716701	0.980407	0.687506
0.927634	0.657053	0.966189	0.859042	0.750902	0.72361	0.726755	0.971609	0.693895
0.940962	0.661134	0.969882	0.861017	0.747946	0.723021	0.731919	0.963607	0.692606
0.950045	0.665288	0.980055	0.866547	0.747188	0.725495	0.730526	0.964192	0.696089
0.947294	0.653005	0.97216	0.857849	0.737035	0.721365	0.723815	0.960773	0.697257
0.94257	0.643795	0.97337	0.851531	0.725809	0.726437	0.723812	0.958265	0.697546
0.941877	0.644157	0.975314	0.848396	0.71643	0.73634	0.720425	0.959368	0.69544
0.934064	0.637397	0.96042	0.837058	0.698243	0.7297	0.705729	0.962258	0.68696
0.923868	0.633213	0.956024	0.831536	0.689813	0.732175	0.693079	0.970286	0.686312
0.909167	0.619779	0.952986	0.832603	0.685057	0.735358	0.685334	0.976185	0.691169
0.898407	0.622142	0.967352	0.840308	0.68622	0.747746	0.695015	0.991045	0.701583
0.884837	0.628229	0.975733	0.839212	0.688396	0.75434	0.702175	0.997746	0.712207
0.872108	0.626761	0.987158	0.836781	0.695543	0.75579	0.709097	1.0026	0.716052
0.861087	0.634427	0.995605	0.828418	0.697775	0.764126	0.713445	1.00376	0.719908
0.85468	0.646791	1.00406	0.817451	0.698298	0.765818	0.73262	1.00851	0.721899
0.847761	0.664654	1.01053	0.8016	0.696583	0.766131	0.752157	1.00783	0.714224
0.840698	0.682794	1.007	0.786127	0.700011	0.764497	0.756242	1.00291	0.708312
0.843676	0.690484	1.00661	0.785241	0.701967	0.768524	0.748606	1.0027	0.704658
0.843913	0.710121	1.0054	0.799806	0.699539	0.788981	0.741088	0.998315	0.707007
0.846946	0.724925	1.00982	0.833172	0.703172	0.818577	0.737909	0.991911	0.708145
0.856912	0.732107	1.00998	0.870073	0.70706	0.852133	0.733942	0.980234	0.712485
0.864759	0.738911	1.00889	0.911443	0.71151	0.883738	0.719792	0.971192	0.715599
0.868547	0.746188	1.00522	0.95665	0.710595	0.904548	0.713857	0.969715	0.714625
0.861363	0.746847	1.00528	0.993565	0.719388	0.910447	0.71658	0.971051	0.718562
0.856814	0.739178	1.00129	1.01256	0.732073	0.897602	0.722929	0.973016	0.7163
0.846087	0.726685	0.993312	1.01429	0.739205	0.866532	0.716914	0.976087	0.717329
0.836488	0.72213	0.992049	1.01159	0.747156	0.845278	0.712062	0.983562	0.715194
0.826356	0.715087	0.983356	1.00284	0.762479	0.818781	0.711001	0.985139	0.718415
0.819297	0.703278	0.975269	0.987031	0.781929	0.797408	0.709635	0.98448	0.726403
0.814093	0.694572	0.968956	0.97196	0.794735	0.781498	0.699717	0.979413	0.729491
0.810501	0.694699	0.967807	0.961401	0.798906	0.771477	0.697181	0.983642	0.735754
0.819254	0.695842	0.9693	0.948488	0.798437	0.773958	0.711875	0.979528	0.738944
0.818052	0.687754	0.962679	0.927672	0.792068	0.76462	0.72239	0.96717	0.74002
0.826305	0.684354	0.969173	0.91162	0.779025	0.765348	0.736562	0.963989	0.734921
0.833339	0.681238	0.980896	0.898292	0.762158	0.766706	0.745254	0.947942	0.726121
0.852046	0.67931	0.988029	0.882949	0.741242	0.760056	0.761523	0.94108	0.711374
0.873179	0.677359	0.98909	0.868977	0.72219	0.756762	0.779701	0.925787	0.698003
0.879106	0.670071	0.994873	0.864716	0.71648	0.755803	0.803464	0.91453	0.690479
0.885368	0.66384	1.00639	0.865293	0.711136	0.755317	0.826986	0.906661	0.68725
0.879202	0.661312	1.00939	0.865966	0.706422	0.749777	0.845147	0.900542	0.686117
0.872158	0.67229	1.00622	0.87265	0.704119	0.757953	0.870664	0.912809	0.68511
0.851318	0.680134	0.999089	0.877155	0.698219	0.777461	0.88996	0.922581	0.687062
0.826681	0.683059	1.00179	0.883675	0.701455	0.789784	0.90245	0.936203	0.689702
0.806021	0.687214	0.999834	0.887343	0.69959	0.79021	0.891402	0.955066	0.691665
0.786196	0.689793	0.995757	0.895363	0.703003	0.789637	0.875696	0.973099	0.697199
0.770216	0.688468	0.993643	0.896911	0.705865	0.791378	0.864811	0.97752	0.697618
0.759941	0.685044	0.993812	0.895405	0.710478	0.777861	0.852723	0.978441	0.704025
0.75638	0.682482	0.993147	0.89217	0.714596	0.767147	0.845707	0.972382	0.706992
0.750554	0.681977	0.985473	0.883546	0.709276	0.754291	0.835459	0.957249	0.70818
0.749823	0.686524	0.988337	0.880251	0.717846	0.751846	0.832985	0.949195	0.713069
0.7493	0.692232	0.988686	0.872135	0.722625	0.75056	0.831808	0.93957	0.712414
0.749345	0.698605	0.988225	0.86708	0.728002	0.749784	0.830248	0.931974	0.716551
0.754243	0.700801	0.993809	0.860548	0.735008	0.756036	0.824383	0.920577	0.715429
0.756641	0.708274	0.997997	0.862949	0.746177	0.752847	0.816601	0.910783	0.711291
0.759351	0.715373	1.0039	0.864167	0.761906	0.751571	0.809769	0.904813	0.720298
0.758646	0.724083	0.999842	0.85519	0.769667	0.747838	0.805059	0.89123	0.718786
0.758687	0.731381	0.99564	0.84388	0.784471	0.739349	0.800797	0.887266	0.717133
0.761926	0.740891	1.00085	0.836098	0.804156	0.737687	0.803394	0.888093	0.720987
0.759779	0.752114	1.00606	0.831401	0.824041	0.730169	0.812527	0.887221	0.733212
0.759416	0.759459	1.01449	0.835964	0.843125	0.733504	0.819751	0.890469	0.755968
0.763626	0.769879	1.00687	0.834206	0.846401	0.731126	0.810798	0.895628	0.753832
0.776585	0.778237	1.0115	0.837494	0.848746	0.735032	0.807457	0.914639	0.756432
0.786978	0.786696	1.01405	0.839211	0.828359	0.741295	0.809108	0.932474	0.758208
0.795916	0.793109	1.02131	0.840384	0.809856	0.74551	0.797149	0.951805	0.758797
0.805484	0.79045	1.01143	0.830937	0.78282	0.748074	0.778991	0.967287	0.741782
0.809622	0.78485	1.00429	0.807123	0.75365	0.737734	0.763812	0.979635	0.726769
0.805712	0.775536	1.01611	0.795048	0.742304	0.742564	0.768403	1.00015	0.723127
0.795397	0.760693	1.01598	0.788589	0.729868	0.751399	0.775505	1.01114	0.724525
0.785701	0.743063	1.01076	0.780614	0.731204	0.7594	0.779004	1.01084	0.722049
0.775954	0.726501	0.999642	0.775122	0.726058	0.761422	0.785859	1.00732	0.716457
0.763924	0.707358	0.990114	0.77815	0.718733	0.769914	0.801658	1.00945	0.718702
0.758699	0.695607	0.992321	0.798047	0.723688	0.804236	0.829822	1.01362	0.722317
0.752887	0.677974	0.979797	0.828227	0.721937	0.834877	0.860493	1.00613	0.727709
0.752719	0.672329	0.976564	0.859436	0.720361	0.860131	0.879607	1.00135	0.734165
0.751372	0.669506	0.984605	0.901641	0.733038	0.88624	0.895135	0.995681	0.747489
0.753509	0.666545	0.988419	0.939384	0.744077	0.911703	0.912204	0.987936	0.754799
0.754787	0.668767	1.00452	0.979124	0.757978	0.929437	0.917362	0.971673	0.763995
0.752426	0.664591	1.00613	0.999896	0.775806	0.923427	0.90405	0.955341	0.761502
0.753762	0.667409	1.01754	1.00872	0.804117	0.908077	0.881737	0.94855	0.762381
0.754611	0.675368	1.0247	1.01147	0.839247	0.882177	0.874817	0.945023	0.752533
0.764421	0.677816	1.03024	1.01146	0.859245	0.853318	0.861146	0.945383	0.74321
0.772675	0.676398	1.03528	1.01363	0.885256	0.826948	0.843084	0.946232	0.731464
0.785003	0.677246	1.03126	1.01283	0.92124	0.808814	0.835406	0.963236	0.724197
0.803423	0.687343	1.0309	1.01653	0.949528	0.794325	0.833429	0.971854	0.721459
0.826416	0.687502	1.03437	1.02169	0.969705	0.787303	0.831621	0.983989	0.716422
0.851018	0.685844	1.03971	1.02965	0.984141	0.78863	0.829557	0.995823	0.722131
0.869845	0.688244	1.03901	1.03214	0.996321	0.793513	0.822202	1.00657	0.720605
0.878931	0.695525	1.03572	1.03489	1.00321	0.797508	0.818457	1.02421	0.725524
0.880053	0.698947	1.03925	1.03512	0.997817	0.796575	0.81691	1.03407	0.728702
0.872034	0.69528	1.04825	1.03473	0.990127	0.798641	0.814301	1.05219	0.732476
0.854449	0.705061	1.05001	1.02988	0.981203	0.799229	0.819605	1.06201	0.733335
0.831025	0.707997	1.04756	1.02925	0.972286	0.801207	0.810575	1.06898	0.734297
0.809444	0.714026	1.04637	1.0298	0.96674	0.806524	0.814467	1.07581	0.742921
0.790792	0.711429	1.04517	1.02015	0.961366	0.807368	0.822151	1.08029	0.746784
0.778278	0.712211	1.03463	1.00734	0.956536	0.809482	0.821562	1.08284	0.743827
0.771989	0.722888	1.02159	0.999271	0.950523	0.813619	0.835997	1.08551	0.750685
0.771837	0.724792	1.01066	0.992444	0.945168	0.820186	0.839922	1.07984	0.75986
0.772299	0.726391	0.996757	0.975812	0.938672	0.826734	0.854346	1.0711	0.768074
0.776466	0.723019	0.985147	0.963495	0.929004	0.826108	0.874427	1.06692	0.783784
0.787784	0.739282	0.98611	0.966233	0.923245	0.837969	0.895168	1.06864	0.815156
0.802822	0.753556	0.990487	0.970978	0.918635	0.866084	0.916041	1.0588	0.852871
0.82165	0.752578	0.998526	0.96872	0.921328	0.896059	0.916918	1.04	0.880391
0.839955	0.75835	0.999407	0.972436	0.930787	0.925151	0.921637	1.02418	0.901694
0.861576	0.766125	1.01254	0.988312	0.946712	0.957125	0.920654	1.0207	0.923678
0.871906	0.773083	1.02555	1.00274	0.968896	0.995004	0.918752	1.01403	0.931835
0.882407	0.768152	1.02506	1.00477	0.982364	1.0255	0.905713	1.00282	0.919848
0.899565	0.771046	1.02841	1.00669	0.993353	1.04289	0.901189	1.00094	0.905472
0.908727	0.788372	1.0237	1.01572	1.00116	1.05465	0.901724	1.01283	0.887539
0.913656	0.804938	1.03938	1.03204	1.00693	1.07109	0.913405	1.03274	0.877659
0.896727	0.810249	1.0298	1.02249	0.994096	1.07355	0.904605	1.03326	0.851037
0.897721	0.822767	1.03095	1.01751	0.982404	1.08824	0.890686	1.04314	0.832249
0.902282	0.828657	1.03007	1.0219	0.976845	1.10033	0.88763	1.05072	0.819342
0.895189	0.834901	1.03249	1.02681	0.971841	1.10419	0.881111	1.06057	0.806129
0.880867	0.837282	1.03862	1.02507	0.967083	1.10588	0.880435	1.05687	0.801042
0.877047	0.837388	1.02529	1.00918	0.959	1.09646	0.865033	1.05563	0.788161
0.893746	0.838743	1.02819	1.00615	0.965365	1.09292	0.871548	1.05446	0.79332
0.889583	0.836649	1.02495	0.998975	0.974231	1.07398	0.884373	1.0423	0.811004
0.885085	0.842704	1.02517	0.981186	0.985228	1.05796	0.90066	1.0271	0.8415
0.882652	0.840366	1.01874	0.969555	0.992781	1.05185	0.902381	1.01157	0.866598
0.884772	0.844292	1.02123	0.975639	1.00202	1.0472	0.892968	1.00124	0.905376
0.880177	0.854502	1.02322	0.981947	1.00855	1.04374	0.887718	0.98889	0.943819
0.878428	0.873904	1.01944	0.99062	1.00974	1.03822	0.875021	0.985756	0.97138
0.885297	0.897506	1.0131	0.996322	1.00409	1.04011	0.854466	0.992327	0.977838
0.892087	0.924675	1.01509	1.01557	1.00068	1.04718	0.824063	1.00797	0.983531
0.895373	0.949743	1.01668	1.03036	1.00437	1.0502	0.798764	1.0244	0.986192
0.899133	0.962289	1.00759	1.02735	1.0024	1.05106	0.783372	1.03987	0.962335
0.907155	0.970055	1.01293	1.02928	1.00244	1.05545	0.77302	1.06027	0.942997
0.903183	0.974433	1.01562	1.027	1.00024	1.06199	0.759767	1.07135	0.925034
0.899712	0.977359	1.02872	1.03244	1.00678	1.0645	0.757967	1.07934	0.91002
0.888718	0.969695	1.02397	1.0204	1.00288	1.05725	0.754464	1.06982	0.884633
0.881022	0.964178	1.02732	1.01168	1.00031	1.05465	0.764863	1.07442	0.873423
0.875345	0.959156	1.03225	1.00492	0.99553	1.0552	0.779946	1.06994	0.873899
0.875633	0.95251	1.0312	0.991397	0.991672	1.05418	0.807749	1.06274	0.87304
0.890617	0.949138	1.03679	0.976569	0.997145	1.05429	0.849057	1.05896	0.874793
0.913077	0.942148	1.0312	0.960585	0.997678	1.05713	0.885453	1.05377	0.880986
0.93812	0.938095	1.03241	0.950954	0.999056	1.0616	0.9282	1.05795	0.890488
0.964989	0.938662	1.0283	0.939144	1.00228	1.06117	0.963478	1.05862	0.889873
0.994726	0.94354	1.02864	0.93309	1.00919	1.06209	0.989388	1.06841	0.896693
1.0125	0.946146	1.02572	0.927679	1.01588	1.06117	0.99646	1.06919	0.911052
1.01733	0.948752	1.01884	0.930291	1.00851	1.0665	0.99874	1.07015	0.918599
1.0127	0.946307	1.01455	0.940395	0.998851	1.06444	0.992783	1.06919	0.929936
1.01072	0.947637	1.01294	0.962508	0.991947	1.06514	0.992027	1.07118	0.926295
1.0005	0.941701	1.01538	0.984542	0.986718	1.06457	0.995704	1.06302	0.924569
0.987002	0.935944	1.01278	1.00405	0.988871	1.06388	1.00029	1.05976	0.906155
0.971887	0.937407	1.0129	1.02448	0.99183	1.06538	1.00744	1.05728	0.886404
0.961342	0.938293	1.01721	1.03939	1.00092	1.06298	1.01466	1.06153	0.867614
0.950468	0.94952	1.02018	1.04815	1.01288	1.06276	1.02362	1.06552	0.852045
0.94035	0.958319	1.02051	1.0457	1.0203	1.05614	1.02577	1.06554	0.853463
0.945111	0.978729	1.02725	1.05726	1.03109	1.06476	1.03434	1.07159	0.872378
0.941663	0.98974	1.02784	1.05391	1.0281	1.06321	1.03335	1.06517	0.903812
0.941195	1.00226	1.02706	1.0605	1.02143	1.06532	1.03242	1.06822	0.923862
0.94201	1.0095	1.02591	1.07182	1.02029	1.05888	1.02392	1.05715	0.952665
0.950842	1.02008	1.02737	1.07508	1.01525	1.06101	1.0234	1.0504	0.964458
0.949686	1.02958	1.02848	1.07898	1.01324	1.06803	1.02535	1.04066	0.963646
0.940677	1.03021	1.01768	1.06675	1.0053	1.05693	1.01457	1.02274	0.953069
0.94202	1.03451	1.0121	1.06503	1.00212	1.05358	1.0168	1.01191	0.948939
0.943498	1.03508	1.00754	1.05189	1.00219	1.05292	1.02418	0.985812	0.946033
0.945897	1.04388	1.01398	1.05246	1.00405	1.06225	1.04309	0.960826	0.946107
0.940202	1.04143	1.00945	1.0469	1.00174	1.05985	1.0479	0.938294	0.946538
0.943034	1.04133	1.01522	1.03891	1.00669	1.05893	1.05493	0.934026	0.956972
0.94006	1.03856	1.0178	1.03049	1.0101	1.06262	1.0588	0.942746	0.970313
0.935255	1.03575	1.01758	1.02392	1.01358	1.06445	1.05793	0.958978	0.97265
0.939939	1.03517	1.02667	1.02579	1.01644	1.06583	1.05779	0.992727	0.983652
0.938663	1.02134	1.01131	1.00046	1.01141	1.06053	1.04379	1.02829	0.979948
0.945509	1.01723	1.01035	0.991105	1.01455	1.06615	1.04915	1.06466	0.975614
0.951488	1.01242	0.994571	0.989632	1.00899	1.06449	1.04358	1.08781	0.969817
0.967956	1.01262	0.995853	0.993584	1.00852	1.06462	1.04231	1.09813	0.950242
0.984335	1.01651	1.00294	0.997228	1.0082	1.06869	1.04437	1.10581	0.944129
0.991201	1.0102	0.997497	0.992445	1.00237	1.06289	1.03469	1.10687	0.937772
1.00255	1.01398	1.00251	0.991538	0.992593	1.0619	1.04133	1.10962	0.942155
1.0053	1.01572	1.0083	0.985687	0.985824	1.05695	1.04233	1.10871	0.95241
1.01057	1.02309	1.02613	0.978819	0.983028	1.0594	1.04918	1.11205	0.975938
0.998388	1.02146	1.01894	0.965067	0.968907	1.05465	1.04314	1.10776	0.990463
0.997922	1.02672	1.02552	0.958333	0.968548	1.05401	1.05207	1.11391	0.999445
0.992616	1.0359	1.03067	0.947867	0.977888	1.06167	1.058	1.11397	1.00967
0.982685	1.0433	1.04004	0.943709	0.993615	1.06504	1.05828	1.11752	1.01051
0.975224	1.04662	1.03939	0.939895	1.0031	1.06857	1.05237	1.12065	1.0167
0.961481	1.04165	1.03103	0.9302	1.0124	1.06397	1.04538	1.11908	1.00194
0.962901	1.0494	1.04315	0.931931	1.03296	1.07193	1.06037	1.12764	1.0076
0.949214	1.0427	1.02767	0.925082	1.03237	1.07018	1.05086	1.1194	1.00832
0.947097	1.04712	1.03035	0.936205	1.03345	1.0685	1.05876	1.12316	1.00807
0.945434	1.0492	1.02829	0.95019	1.03173	1.06109	1.06	1.12215	1.00941
0.94167	1.04909	1.02748	0.962248	1.03242	1.05265	1.0583	1.11709	0.996785
0.946516	1.05189	1.02867	0.974063	1.02968	1.04767	1.05945	1.11172	0.99885
0.94836	1.04626	1.02537	0.979262	1.02746	1.037	1.05565	1.1105	0.99503
0.954443	1.05092	1.0397	0.989057	1.03363	1.04041	1.06101	1.1104	0.999082
0.952826	1.04166	1.0362	0.986449	1.02923	1.04114	1.05291	1.10653	0.990279
0.956417	1.0439	1.03976	0.98939	1.03316	1.04951	1.05487	1.10636	0.996576
0.955948	1.04129	1.03666	0.98235	1.02351	1.05243	1.05895	1.10494	1.00664
0.944255	1.03999	1.0379	0.977115	1.01833	1.05781	1.06396	1.10394	1.00777
0.935648	1.04781	1.03746	0.968249	1.00822	1.06749	1.06199	1.10002	1.0093
0.927387	1.04692	1.02705	0.953687	0.989993	1.0672	1.06064	1.10217	0.994944
0.923249	1.05559	1.0355	0.941172	0.983309	1.07251	1.07198	1.10378	1.00509
0.912057	1.04669	1.02749	0.909864	0.965517	1.07218	1.07087	1.10023	0.999962
0.914207	1.04736	1.0295	0.881764	0.960315	1.07066	1.06845	1.09928	0.99843
0.921946	1.04545	1.02791	0.85893	0.951697	1.07178	1.06402	1.09566	1.00044
0.924041	1.03815	1.02686	0.84246	0.94545	1.06316	1.06708	1.09492	0.998965
0.922174	1.04441	1.0334	0.829918	0.950059	1.06223	1.0696	1.09097	1.00657
0.913754	1.03739	1.01809	0.807593	0.945294	1.04349	1.06257	1.08062	0.990537
0.915429	1.04907	1.0225	0.800686	0.948926	1.04415	1.06609	1.08272	0.994917
0.900836	1.05199	1.02308	0.803763	0.947071	1.04513	1.06339	1.07684	0.992826
0.89047	1.05838	1.02589	0.803895	0.94625	1.04176	1.06428	1.07736	0.990375
0.884996	1.0616	1.0249	0.794415	0.947834	1.04206	1.06029	1.07111	0.988794
0.889147	1.06073	1.02293	0.78989	0.95799	1.05164	1.05699	1.06392	0.984958
0.893476	1.0701	1.0302	0.799809	0.974235	1.06664	1.06083	1.06178	0.995445
0.881898	1.06311	1.02662	0.800894	0.97999	1.055	1.0528	1.04968	0.974105
0.883201	1.0666	1.03685	0.801847	0.998679	1.05327	1.05404	1.05276	0.970491
0.865512	1.05935	1.03335	0.790004	1.01214	1.04749	1.0425	1.0407	0.957876
0.850025	1.06004	1.03207	0.79003	1.02603	1.04922	1.04512	1.03632	0.956587
0.82604	1.0506	1.02191	0.791473	1.02328	1.01942	1.03307	1.03195	0.944622
0.810717	1.04945	1.02413	0.798972	1.01814	1.00471	1.03397	1.02913	0.935132
0.806726	1.05276	1.02876	0.808389	1.02169	1.00789	1.04109	1.02761	0.951979
0.792686	1.04407	1.01373	0.806542	1.01442	0.999809	1.03963	1.01152	0.955087
0.798159	1.05208	1.02115	0.836161	1.01721	1.00755	1.04723	1.01035	0.970715
0.796018	1.04874	1.02296	0.865504	1.01454	1.00047	1.03914	0.995679	0.970756
0.801964	1.05108	1.03426	0.889718	1.0148	1.00336	1.04841	0.983652	0.974378
0.80034	1.04242	1.03178	0.897678	1.0109	1.00113	1.02903	0.964453	0.974757
0.80367	1.04196	1.03181	0.908233	1.00753	1.00058	1.01908	0.949678	0.965975
0.816456	1.05341	1.04553	0.928769	1.01205	1.01207	1.02588	0.944572	0.966193
0.816799	1.04798	1.04064	0.923848	1.0097	0.999725	1.02769	0.926898	0.959103
0.814795	1.04424	1.04066	0.902907	1.00415	0.995268	1.02445	0.917819	0.940176
0.805171	1.04056	1.04072	0.880777	0.998809	1.00003	1.01003	0.906308	0.941279
0.804079	1.04569	1.03382	0.86023	0.99087	1.00528	1.00745	0.898069	0.930096
0.80875	1.05047	1.04034	0.848953	0.986355	1.00861	1.01479	0.893604	0.932902
0.808913	1.04477	1.03474	0.823401	0.973564	0.997822	1.00632	0.875691	0.927632
0.813662	1.04627	1.03344	0.799296	0.958151	1.00336	1.00149	0.875262	0.911257
0.822824	1.05369	1.03942	0.787701	0.955632	1.00105	1.00386	0.884271	0.914318
0.834533	1.06383	1.04028	0.776063	0.954393	0.990686	1.0154	0.897638	0.905503
0.844876	1.06781	1.05729	0.773766	0.966423	0.982811	1.03129	0.911728	0.911248
0.837311	1.05304	1.04409	0.754764	0.963443	0.962588	1.02033	0.927057	0.899216
0.834991	1.05379	1.04468	0.754568	0.966777	0.953731	1.01534	0.964039	0.884396
0.837274	1.05368	1.05054	0.75872	0.974543	0.943697	1.00798	0.99511	0.883064
0.839827	1.05082	1.05174	0.763263	0.975055	0.938068	0.997068	1.01518	0.882743
0.844518	1.04504	1.05645	0.763931	0.980545	0.927539	0.992999	1.03601	0.881288
0.84738	1.03896	1.04654	0.764837	0.974787	0.917627	0.973814	1.06017	0.859697
0.854276	1.04858	1.05664	0.777634	0.985573	0.921869	0.965283	1.0793	0.849761
0.861281	1.04771	1.05231	0.775704	0.991076	0.918417	0.949911	1.07984	0.838489
0.865615	1.04951	1.05055	0.772491	0.997644	0.909636	0.937894	1.0795	0.820768
0.865949	1.04613	1.04216	0.765973	1.00205	0.897962	0.920407	1.07612	0.800874
0.863985	1.0517	1.03848	0.76718	1.00744	0.902925	0.899804	1.07016	0.787367
0.861523	1.05853	1.04299	0.767894	1.01541	0.909555	0.906221	1.06163	0.801026
0.866729	1.05964	1.03558	0.764597	1.00579	0.900496	0.90925	1.04581	0.782327
0.863553	1.06956	1.03869	0.774804	1.00149	0.896328	0.930552	1.04285	0.785734
0.854828	1.06719	1.033	0.77722	0.988985	0.888377	0.950878	1.03478	0.789427
0.855844	1.08292	1.03657	0.782866	0.981167	0.896876	0.982459	1.03707	0.788309
0.852167	1.08318	1.03124	0.783901	0.966201	0.884883	1.00492	1.03373	0.785379
0.840002	1.07881	1.02487	0.78322	0.948732	0.870503	1.00927	1.0295	0.756795
0.819794	1.08038	1.025	0.77882	0.941173	0.872745	1.01643	1.02725	0.759361
0.800083	1.07149	1.02304	0.769341	0.931771	0.866819	1.00489	1.0119	0.746772
0.789583	1.07329	1.03683	0.779676	0.933563	0.86797	0.992032	1.00292	0.753977
0.769563	1.06045	1.03798	0.782945	0.922033	0.859454	0.971379	0.989017	0.753856
0.754219	1.05335	1.04087	0.785771	0.907301	0.87019	0.948837	0.974528	0.741302
0.74574	1.05195	1.03967	0.784047	0.89605	0.886058	0.923212	0.957843	0.753226
0.736848	1.04491	1.03902	0.788497	0.883616	0.897728	0.89269	0.944874	0.748368
0.739211	1.04873	1.04294	0.803907	0.875373	0.920639	0.883383	0.943224	0.747906
0.73258	1.04564	1.0332	0.814979	0.860622	0.936169	0.864816	0.925861	0.717725
0.735212	1.05081	1.03759	0.842766	0.857276	0.950332	0.853923	0.909792	0.709872
0.738166	1.05389	1.03922	0.875833	0.853772	0.952735	0.842311	0.89665	0.710637
0.741171	1.05022	1.04327	0.911016	0.852765	0.936463	0.831562	0.88039	0.697272
0.739189	1.04877	1.04053	0.940305	0.862461	0.909334	0.830723	0.861626	0.680403
0.736119	1.04414	1.03377	0.955327	0.867396	0.870651	0.814692	0.838081	0.651762
0.74316	1.04986	1.03813	0.96957	0.885236	0.840985	0.808651	0.838586	0.664801
0.741306	1.04815	1.02815	0.967258	0.895205	0.817666	0.800961	0.842656	0.648607
0.738263	1.04949	1.02179	0.95994	0.906605	0.796348	0.811275	0.85177	0.64127
0.73757	1.05718	1.01396	0.949967	0.909786	0.783205	0.825232	0.87187	0.652151
0.737943	1.0565	1.01177	0.936705	0.899931	0.776317	0.822911	0.892534	0.664678
0.741547	1.05912	1.01794	0.927379	0.900454	0.78257	0.828405	0.923894	0.686367
0.743454	1.0634	1.02764	0.926376	0.896603	0.795574	0.8419	0.953923	0.752823
0.741907	1.06422	1.02862	0.912932	0.881879	0.793818	0.842346	0.981774	0.782945
0.745962	1.06771	1.03439	0.900421	0.871808	0.794408	0.82882	1.00567	0.795645
0.743295	1.0616	1.03126	0.882331	0.862793	0.794671	0.805714	1.02038	0.772167
0.755621	1.07626	1.04836	0.87286	0.872526	0.806885	0.803875	1.04314	0.777477
0.751763	1.07337	1.04684	0.856173	0.871827	0.812103	0.792937	1.04736	0.769884
0.745159	1.06679	1.03648	0.82871	0.862557	0.804958	0.775734	1.03945	0.699593
0.742141	1.06337	1.03865	0.816057	0.864681	0.806633	0.768269	1.01794	0.677764
0.740351	1.0616	1.04679	0.817682	0.875848	0.815692	0.769287	0.992938	0.687901
0.748423	1.07002	1.0635	0.829658	0.885062	0.830213	0.781361	0.961934	0.71945
0.753301	1.05444	1.04807	0.84329	0.861624	0.837544	0.777795	0.920604	0.715839
0.76225	1.04754	1.04304	0.86813	0.839273	0.837291	0.77397	0.887048	0.732644
0.769175	1.04512	1.03702	0.897491	0.822241	0.835962	0.772548	0.855057	0.741401
0.789	1.0559	1.04678	0.93564	0.817451	0.838581	0.78765	0.836579	0.766025
0.800499	1.05688	1.0373	0.954966	0.79668	0.828539	0.793186	0.818373	0.764453
0.806098	1.05267	1.02452	0.973753	0.784841	0.81113	0.793264	0.810693	0.758487
0.806394	1.05583	1.02746	0.983577	0.78818	0.78564	0.792662	0.803279	0.771439
0.814568	1.06298	1.02481	0.984035	0.792816	0.778602	0.799705	0.8079	0.774565
0.831303	1.07297	1.03742	0.980107	0.800644	0.779306	0.815696	0.805751	0.785511
0.839001	1.06806	1.02303	0.960466	0.792993	0.772084	0.806846	0.799992	0.781798
0.852122	1.07245	1.01872	0.947501	0.793617	0.772012	0.799079	0.807294	0.778918
0.864947	1.07005	1.01754	0.918496	0.788399	0.771807	0.784046	0.814101	0.772455
0.888664	1.07665	1.0163	0.897259	0.793932	0.776722	0.780645	0.832832	0.773907
0.904376	1.08519	1.02588	0.882132	0.802195	0.774206	0.771612	0.839771	0.775492
0.902733	1.07472	1.01076	0.856043	0.806551	0.764721	0.749436	0.846875	0.768885
0.902838	1.06832	1.00957	0.832617	0.817908	0.765512	0.738617	0.858939	0.761629
0.902655	1.06784	1.01685	0.819336	0.84269	0.769338	0.736097	0.875945	0.758633
0.903786	1.07519	1.02943	0.818062	0.877143	0.778432	0.74458	0.899745	0.767714
0.886792	1.07512	1.03575	0.807795	0.901362	0.77606	0.74392	0.906611	0.769322
0.878188	1.07271	1.03828	0.801233	0.92508	0.780988	0.74739	0.91161	0.770872
0.872651	1.07477	1.042	0.800342	0.938887	0.78748	0.746879	0.924146	0.769809
0.864552	1.08153	1.05574	0.81372	0.963993	0.796389	0.756618	0.922933	0.782457
0.844875	1.08021	1.05391	0.808493	0.965616	0.800635	0.762386	0.900233	0.784785
0.819754	1.08148	1.05101	0.804373	0.958928	0.795626	0.76892	0.872146	0.782815
0.804868	1.0849	1.05622	0.803167	0.942258	0.802887	0.77103	0.854891	0.780003
0.780166	1.07857	1.05489	0.794403	0.913179	0.796749	0.765587	0.836449	0.772996
0.762066	1.07582	1.05322	0.794313	0.894948	0.796232	0.768365	0.8136	0.773471
0.744286	1.06445	1.03515	0.78012	0.862401	0.794883	0.757124	0.796367	0.760834
0.734853	1.05371	1.02881	0.773976	0.83576	0.795049	0.744468	0.785307	0.759888
0.729375	1.03725	1.02027	0.771044	0.815952	0.798883	0.726632	0.774813	0.754568
0.726334	1.02767	1.00558	0.77215	0.805088	0.797828	0.726197	0.768219	0.757633
0.723441	1.02635	0.992374	0.77327	0.809682	0.795843	0.72508	0.766303	0.767648
0.725644	1.03255	0.995348	0.77844	0.823171	0.793721	0.72382	0.766225	0.773441
0.721549	1.03524	1.00231	0.79099	0.848634	0.777587	0.722383	0.766998	0.785165
0.72193	1.03286	1.0013	0.793069	0.876084	0.760424	0.724606	0.784039	0.785155
0.725198	1.03052	0.998184	0.79154	0.898088	0.74399	0.737761	0.801076	0.78592
0.724218	1.02485	0.996864	0.789993	0.922815	0.732227	0.743904	0.819849	0.775575
0.727914	1.02131	0.993007	0.79139	0.935248	0.728283	0.752852	0.843292	0.764956
0.724184	1.00924	0.988278	0.782717	0.945534	0.716904	0.754097	0.870781	0.75313
0.728673	1.00936	0.991393	0.773054	0.949338	0.716763	0.768115	0.899733	0.73999
0.731709	1.01433	0.992881	0.765606	0.947461	0.720774	0.796373	0.917959	0.727752
0.730991	1.0215	0.996718	0.759866	0.948586	0.729525	0.825696	0.93194	0.727148
0.731469	1.02262	1.00163	0.753923	0.95009	0.733055	0.855182	0.944299	0.722615
0.730458	1.01879	1.00742	0.746655	0.954829	0.729516	0.879381	0.949468	0.715903
0.733547	1.02083	1.0063	0.747551	0.945248	0.736464	0.903069	0.951574	0.714921
0.735568	1.02029	0.997881	0.742283	0.922903	0.740197	0.910821	0.953851	0.717518
0.743877	1.01545	1.0005	0.744599	0.910506	0.737375	0.891198	0.953754	0.724178
0.754217	1.01307	1.00391	0.745997	0.88984	0.730384	0.856932	0.951881	0.717823
0.762658	1.01627	1.00051	0.75079	0.870495	0.732641	0.818958	0.94152	0.72023
0.771041	1.02414	0.997115	0.754508	0.851107	0.743196	0.785322	0.927746	0.72078
0.780049	1.03148	1.00165	0.748337	0.834616	0.742671	0.761443	0.913829	0.721698
0.791303	1.03597	1.00757	0.74709	0.823691	0.739624	0.740635	0.897863	0.717518
0.795683	1.0434	1.00429	0.746234	0.811386	0.74481	0.728977	0.883802	0.717918
0.800774	1.05376	1.00276	0.756253	0.809672	0.749202	0.736944	0.871543	0.722615
0.80925	1.05879	1.00687	0.7623	0.801825	0.753503	0.73946	0.856832	0.724943
0.818086	1.06065	1.00775	0.776115	0.798613	0.758466	0.737786	0.846379	0.729677
0.822848	1.05259	0.99404	0.795916	0.79092	0.761244	0.729311	0.844154	0.726723
0.83024	1.05215	0.992985	0.829656	0.791437	0.775414	0.731124	0.855039	0.732267
0.838035	1.04977	0.995066	0.868527	0.796188	0.783224	0.733192	0.861219	0.737116
0.847938	1.04286	0.988285	0.894311	0.80423	0.787887	0.7248	0.872713	0.735789
0.857312	1.03108	0.979682	0.921123	0.818464	0.782599	0.721693	0.893375	0.7364
0.868709	1.0219	0.986642	0.942012	0.837136	0.772541	0.733717	0.926514	0.736168
0.886824	1.02371	0.993424	0.954954	0.867053	0.773559	0.750633	0.96033	0.742832
0.897426	1.01908	0.985478	0.954054	0.890871	0.761246	0.759421	0.979918	0.73967
0.902228	1.01839	0.984123	0.943344	0.910147	0.749055	0.780199	0.994672	0.740463
0.889246	1.01219	0.979822	0.928754	0.917834	0.739383	0.812953	1.00138	0.749232
0.869842	1.01441	0.98378	0.912217	0.93	0.736811	0.858238	0.997131	0.759659
0.843172	1.0106	0.980066	0.891784	0.939984	0.736535	0.894905	0.982182	0.765903
0.810587	1.00051	0.977234	0.872999	0.941851	0.730982	0.928995	0.954852	0.771105
0.783482	0.997349	0.984049	0.855078	0.947294	0.732198	0.967583	0.933612	0.776647
0.781271	0.997063	0.988252	0.849948	0.952976	0.744121	0.98869	0.923095	0.785949
0.784327	0.997735	0.9943	0.845131	0.953543	0.752674	0.990653	0.910092	0.794959
0.78609	0.994617	0.998812	0.841963	0.947656	0.758652	0.979352	0.90237	0.802513
0.796203	0.997337	1.00702	0.847106	0.940004	0.768947	0.967993	0.905096	0.823922
0.809114	1.00609	1.01892	0.849247	0.933794	0.774127	0.944666	0.906276	0.843716
0.824024	1.00966	1.02868	0.849424	0.923961	0.777255	0.922832	0.904069	0.851792
0.817481	1.00358	1.03094	0.839459	0.904802	0.771857	0.902994	0.902709	0.853821
0.818572	0.999031	1.03951	0.832782	0.890917	0.765947	0.880559	0.907994	0.846741
0.829345	0.993784	1.04059	0.825113	0.87322	0.761936	0.865858	0.918113	0.837262
0.839316	0.984968	1.02638	0.811779	0.849585	0.750649	0.845358	0.916962	0.813474
0.855536	0.972546	1.02897	0.812112	0.835123	0.750016	0.831873	0.925926	0.799052
0.867542	0.951904	1.01916	0.821002	0.819851	0.748452	0.811561	0.935603	0.791627
0.878153	0.935355	1.01039	0.843041	0.805415	0.741405	0.795983	0.93597	0.778402
0.888047	0.928788	1.01194	0.873003	0.797732	0.746119	0.791603	0.937317	0.775431
0.881601	0.922042	1.00891	0.901551	0.790672	0.745769	0.778231	0.918996	0.770602
0.873901	0.922275	1.02336	0.937627	0.795544	0.74994	0.776444	0.89538	0.774048
0.854	0.918217	1.01572	0.961921	0.79024	0.745768	0.775086	0.866525	0.764336
0.828851	0.922257	1.02478	0.979903	0.793269	0.750819	0.78522	0.838348	0.772345
0.804219	0.920058	1.02807	0.979757	0.797095	0.760619	0.784071	0.809887	0.780458
0.778709	0.913579	1.01932	0.982421	0.79865	0.766285	0.779258	0.784094	0.785026
0.765201	0.911579	1.01845	0.984282	0.81086	0.771426	0.776453	0.775228	0.796799
0.755303	0.908682	1.01539	0.978899	0.825537	0.778721	0.771632	0.778397	0.809847
0.752346	0.913851	1.0114	0.971765	0.85123	0.80445	0.775254	0.79012	0.830494
0.75078	0.912304	1.00334	0.965417	0.872457	0.824294	0.769153	0.788566	0.83578
0.752895	0.918132	1.00277	0.960747	0.891071	0.837279	0.770632	0.803726	0.8424
0.75858	0.925313	1.00906	0.944431	0.904596	0.850337	0.778537	0.823152	0.845936
0.757024	0.931053	1.0153	0.927631	0.900348	0.851516	0.793412	0.848791	0.840594
0.755938	0.940239	1.02373	0.918672	0.881252	0.84862	0.821357	0.879305	0.832144
0.750066	0.945625	1.03757	0.912627	0.851701	0.82572	0.857239	0.896288	0.818788
0.750991	0.960906	1.04727	0.906046	0.827552	0.803293	0.893548	0.924305	0.811525
0.748437	0.978001	1.04905	0.900972	0.805987	0.782793	0.921843	0.939956	0.800358
0.755991	0.992236	1.05509	0.910779	0.796502	0.763975	0.938487	0.948601	0.798069
0.767359	1.00241	1.05269	0.926791	0.793778	0.763389	0.930527	0.942476	0.795159
0.773899	1.01031	1.05507	0.941156	0.794374	0.762241	0.903993	0.918082	0.793305
0.790816	1.0185	1.05029	0.959277	0.79598	0.766214	0.864329	0.897924	0.789695
0.804904	1.0259	1.05398	0.984784	0.798864	0.772015	0.82736	0.878949	0.792351
0.819272	1.02485	1.05023	1.00163	0.801542	0.780363	0.800306	0.857033	0.795095
0.823782	1.02421	1.04692	1.00347	0.797208	0.780947	0.778904	0.828334	0.794773
0.832958	1.02721	1.0449	1.0001	0.801567	0.784118	0.774767	0.812433	0.794342
0.845535	1.03038	1.03943	0.98799	0.813489	0.791608	0.786166	0.80303	0.798306
0.853766	1.03238	1.0427	0.969585	0.836802	0.798742	0.813047	0.790459	0.804964
0.859904	1.03607	1.03941	0.945931	0.860532	0.798822	0.847316	0.780034	0.804651
0.869538	1.04204	1.04509	0.93617	0.882887	0.798938	0.88337	0.777214	0.804345
0.877394	1.04723	1.04316	0.939028	0.903783	0.811696	0.920301	0.781043	0.813855
0.880046	1.04831	1.04955	0.951234	0.919299	0.827471	0.955029	0.776888	0.830857
0.882472	1.04586	1.05726	0.968631	0.933526	0.838508	0.9659	0.775202	0.842814
0.887714	1.05174	1.0575	0.988818	0.942269	0.84865	0.952538	0.780617	0.845516
0.900235	1.04821	1.06345	1.0049	0.944273	0.862894	0.931528	0.792428	0.855089
0.914577	1.04572	1.05365	1.01184	0.942388	0.868743	0.902018	0.802957	0.856018
0.933034	1.04374	1.05131	1.01137	0.940157	0.864812	0.886545	0.811374	0.851038
0.956575	1.04306	1.05768	1.00233	0.935456	0.848438	0.888198	0.826018	0.835221
0.980716	1.04781	1.05022	0.998124	0.923417	0.834285	0.904225	0.853461	0.82384
0.991723	1.04318	1.0451	0.993583	0.904925	0.817038	0.926881	0.876982	0.81843
0.992354	1.05243	1.03602	0.991789	0.887683	0.806812	0.954571	0.897459	0.808129
0.987288	1.05664	1.05036	0.995759	0.884832	0.80353	0.975249	0.906746	0.819856
0.977367	1.06189	1.05375	0.996515	0.885397	0.799433	0.971817	0.906538	0.823953
0.963416	1.07257	1.04819	0.998554	0.897211	0.805906	0.957805	0.903006	0.839282
0.943083	1.07365	1.0456	0.99625	0.914687	0.822347	0.94404	0.882205	0.849056
0.923211	1.07432	1.04628	0.995338	0.930445	0.856998	0.942516	0.864245	0.862245
0.910226	1.06652	1.04659	0.996377	0.945898	0.886744	0.937053	0.85294	0.875503
0.900355	1.06884	1.04311	0.994845	0.954965	0.911236	0.941921	0.851885	0.885719
0.889507	1.06987	1.04726	0.992521	0.965565	0.927669	0.952085	0.87525	0.897274
0.876498	1.06781	1.05034	0.989687	0.974406	0.928314	0.948705	0.905402	0.918783
0.867398	1.06594	1.04694	0.977989	0.969767	0.909396	0.932568	0.937272	0.939949
0.866991	1.06415	1.04876	0.966965	0.975169	0.882188	0.912273	0.965186	0.970004
0.859499	1.06208	1.04851	0.960218	0.974422	0.854911	0.865285	0.975427	0.994107
0.851552	1.06301	1.05404	0.963159	0.981256	0.85053	0.791962	0.980171	1.01645
0.847508	1.06427	1.05032	0.970632	0.987505	0.86044	0.768749	0.971453	1.04391
0.848349	1.06378	1.04655	0.978493	0.98879	0.872251	0.754219	0.967886	1.04462
0.844464	1.06206	1.04665	0.984827	0.995433	0.881289	0.749406	0.966407	1.04172
0.843564	1.06949	1.04771	0.998857	1.00168	0.89441	0.748182	0.97188	1.03214
0.842127	1.07085	1.04805	1.00205	1.00974	0.907529	0.769977	0.985068	1.0263
0.839281	1.07042	1.04443	0.996725	1.01282	0.905891	0.838155	0.998887	1.01751
0.838926	1.06294	1.04621	0.988547	1.00997	0.888955	0.867068	1.01088	1.00982
0.841705	1.05718	1.0398	0.973481	1.00151	0.883616	0.8925	1.00907	1.00804
0.855336	1.05525	1.04268	0.970969	0.999012	0.897314	0.919608	0.999111	1.02035
0.865204	1.04942	1.03861	0.958716	0.995136	0.903792	0.939714	0.989755	1.02937
0.888799	1.05072	1.04106	0.950467	0.998518	0.903674	0.954948	0.978155	1.04224
0.913174	1.04103	1.03503	0.93303	0.996357	0.902647	0.942739	0.97017	1.04529
0.93537	1.04603	1.03602	0.916508	1.00427	0.928896	0.924954	0.971519	1.04649
0.949432	1.05039	1.04137	0.904219	1.01263	0.953656	0.902388	0.974309	1.05833
0.948848	1.05393	1.03707	0.883995	1.01511	0.972959	0.872675	0.985033	1.0544
0.942153	1.05692	1.04355	0.871652	1.01838	0.992861	0.843627	0.991476	1.05283
0.925552	1.05241	1.0424	0.854431	1.01709	1.01608	0.818061	0.995749	1.04736
0.906154	1.05755	1.04826	0.857382	1.02654	1.03694	0.803671	0.991299	1.05597
0.889394	1.05219	1.04402	0.85976	1.02711	1.03997	0.789893	0.98156	1.05566
0.876573	1.05442	1.04739	0.868007	1.03252	1.03845	0.79602	0.970952	1.05958
0.872228	1.05649	1.05187	0.883626	1.03747	1.02308	0.81285	0.965675	1.06986
0.879098	1.06314	1.0484	0.897569	1.03962	1.00668	0.829715	0.961926	1.08298
0.885089	1.0649	1.04533	0.913586	1.03978	0.992216	0.843773	0.964272	1.08796
0.900193	1.06714	1.04451	0.92616	1.03925	0.990086	0.872325	0.981373	1.08458
0.910964	1.07497	1.04736	0.945528	1.04292	0.986929	0.901031	0.995233	1.09178
0.919645	1.07281	1.04202	0.96016	1.0396	0.980987	0.909527	1.00762	1.08294
0.921336	1.06758	1.0435	0.970527	1.04226	0.982402	0.90578	1.01109	1.07377
0.915558	1.05954	1.04186	0.977772	1.04371	0.976454	0.898194	1.01601	1.05894
0.911026	1.06201	1.04321	0.988383	1.05225	0.981916	0.892879	1.01889	1.06012
0.89467	1.0578	1.0429	0.989864	1.05364	0.975733	0.865457	1.01599	1.06156
0.882113	1.05772	1.04502	0.988876	1.05147	0.972124	0.841814	1.0192	1.06451
0.866879	1.05159	1.04416	0.989159	1.04875	0.960818	0.81724	1.02108	1.07218
0.864268	1.05725	1.04393	0.993755	1.04638	0.952686	0.801831	1.02247	1.08233
0.865962	1.05846	1.04111	0.992321	1.03861	0.958911	0.788806	1.01692	1.08435
0.874225	1.05872	1.04234	0.993497	1.03021	0.959829	0.788941	1.01328	1.08062
0.894274	1.06125	1.03855	0.998885	1.02198	0.960295	0.800078	1.00212	1.08075
0.910339	1.05942	1.03669	1.00208	1.01733	0.965601	0.81155	0.988818	1.07757
0.937625	1.06939	1.0451	1.00852	1.01857	0.983741	0.831733	0.973546	1.08103
0.952611	1.06841	1.04254	1.00299	1.00742	1.00596	0.849962	0.958947	1.07677
0.961914	1.06417	1.03917	0.996318	0.996656	1.01465	0.875765	0.942824	1.08228
0.964302	1.06546	1.04313	0.98625	0.989815	1.01492	0.891932	0.931691	1.07996
0.952784	1.06574	1.04398	0.971483	0.978123	1.02553	0.892603	0.919066	1.08099
0.940342	1.06895	1.04074	0.961614	0.962794	1.03079	0.884145	0.906822	1.08033
0.919177	1.06763	1.0387	0.952582	0.947543	1.0281	0.874388	0.90742	1.06708
0.898827	1.06951	1.03319	0.95727	0.945618	1.02324	0.853466	0.920238	1.06116
0.883768	1.07491	1.03695	0.967698	0.949954	1.02285	0.824357	0.940405	1.05415
0.864	1.0723	1.03357	0.983154	0.951274	1.01955	0.787981	0.952884	1.05911
0.855845	1.07686	1.04058	1.00073	0.956943	1.00372	0.763034	0.973243	1.06125
0.847496	1.06974	1.04398	1.00765	0.959862	0.99437	0.739056	0.992921	1.05499
0.838229	1.06796	1.04391	1.01412	0.961755	0.998358	0.72385	1.00469	1.06557
0.832537	1.06403	1.04434	1.01095	0.956314	0.993568	0.717315	1.00437	1.0708
0.824981	1.07171	1.04527	1.01168	0.957834	0.991856	0.715476	1.00841	1.07771
0.819798	1.08183	1.04641	1.01009	0.95567	0.983448	0.718037	1.00721	1.0775
0.81147	1.08157	1.01899	0.999497	0.945296	0.979547	0.719975	1.00153	1.07074
0.80551	1.09009	1.01317	0.997818	0.936227	0.978579	0.732089	0.998311	1.07383
0.801427	1.09591	1.01126	0.993908	0.930662	0.96817	0.739774	0.996232	1.06565
0.800477	1.10186	1.01781	1.00044	0.929279	0.969492	0.754178	0.996526	1.05631
0.794886	1.09416	1.01987	1.00519	0.917718	0.966886	0.773965	0.985547	1.03805
0.793506	1.08462	1.0217	1.00601	0.90146	0.970491	0.811215	0.984259	1.02882
0.793298	1.08269	1.0369	1.01371	0.887597	0.967781	0.856912	0.99129	1.01856
0.798398	1.08248	1.04443	1.02321	0.880182	0.968585	0.898937	0.994069	1.01817
0.806127	1.07706	1.04205	1.02111	0.868152	0.969064	0.933861	0.992474	1.01334
0.812216	1.076	1.04634	1.01538	0.861477	0.956199	0.96152	0.994057	1.00985
0.819788	1.0718	1.04317	1.0073	0.861678	0.948033	0.970378	0.99745	1.01757
0.825177	1.07434	1.03543	1.00147	0.870104	0.952262	0.967151	0.995443	1.01862
0.826272	1.07121	1.03291	0.992695	0.875938	0.956224	0.941928	0.984359	1.01134
0.82336	1.06701	1.02574	0.981624	0.882019	0.942607	0.921027	0.974533	0.999475
0.816465	1.06898	1.02275	0.972858	0.886068	0.922017	0.903994	0.968072	0.987368
0.808595	1.06281	1.02265	0.964278	0.883481	0.911524	0.886449	0.959431	0.977585
0.800811	1.05951	1.02599	0.95247	0.86896	0.896036	0.873819	0.954416	0.965215
0.795991	1.05627	1.02925	0.940256	0.854238	0.875588	0.853424	0.944445	0.952987
0.797474	1.05771	1.03353	0.93338	0.844897	0.85416	0.842629	0.943731	0.953872
0.795664	1.05233	1.03954	0.9316	0.829764	0.838585	0.817617	0.936443	0.948619
0.79218	1.04411	1.04425	0.935602	0.816998	0.829663	0.790701	0.933269	0.949883
0.790417	1.04526	1.04044	0.939362	0.80754	0.825022	0.773375	0.927886	0.949533
0.790166	1.04744	1.04066	0.94523	0.81598	0.820447	0.762737	0.917795	0.94213
0.791612	1.04653	1.04513	0.949206	0.831749	0.80516	0.75444	0.912581	0.942381
0.788644	1.04246	1.05268	0.948739	0.855947	0.796233	0.751161	0.899094	0.949164
0.788319	1.04286	1.05214	0.933926	0.883301	0.786664	0.746567	0.889388	0.957397
0.797634	1.04621	1.05323	0.916178	0.910472	0.782419	0.745127	0.873289	0.975594
0.806318	1.04798	1.04964	0.894286	0.929659	0.77123	0.730239	0.852787	0.993977
0.813298	1.04631	1.04737	0.87325	0.937274	0.76984	0.709152	0.833715	1.01205
0.815548	1.05004	1.04427	0.862094	0.928677	0.77822	0.692919	0.813193	1.02789
0.812556	1.05442	1.03983	0.851727	0.913661	0.784196	0.671022	0.794845	1.02505
0.810789	1.0579	1.03856	0.845915	0.903899	0.790412	0.660464	0.780776	1.01844
0.800925	1.05821	1.03392	0.842206	0.901809	0.796808	0.650239	0.769686	1.00128
0.783843	1.05193	1.03744	0.843115	0.90976	0.804967	0.638424	0.770125	0.991727
0.758886	1.05015	1.03592	0.840083	0.921313	0.802026	0.637945	0.764268	0.984618
0.743539	1.04128	1.0297	0.828034	0.935584	0.802423	0.636704	0.764307	0.972505
0.729749	1.03812	1.03223	0.826047	0.951709	0.805757	0.638199	0.766476	0.973309
0.712671	1.02773	1.02456	0.819344	0.954122	0.809208	0.628493	0.764845	0.966558
0.695159	1.02184	1.0254	0.822155	0.952079	0.805908	0.626777	0.767378	0.970457
0.685482	1.01564	1.02207	0.815022	0.944543	0.803977	0.632708	0.769102	0.968338
0.686153	1.01119	1.02658	0.813816	0.935982	0.801011	0.627642	0.773432	0.972989
0.680238	1.00316	1.02935	0.816262	0.925587	0.78324	0.619319	0.771464	0.977526
0.677799	0.993103	1.02662	0.810055	0.908344	0.765617	0.607658	0.784105	0.972751
0.679006	0.992881	1.03004	0.817244	0.893554	0.746415	0.600752	0.798498	0.975298
0.675155	0.9884	1.02706	0.822214	0.875501	0.729118	0.5847	0.809938	0.963768
0.677065	0.986016	1.03321	0.833618	0.862565	0.72493	0.580728	0.822366	0.956167
0.678969	0.978612	1.02832	0.836282	0.856327	0.722931	0.568005	0.840796	0.939435
0.68293	0.977522	1.02838	0.83592	0.861016	0.722587	0.558068	0.861881	0.9242
0.673792	0.974667	1.02757	0.840519	0.874502	0.717552	0.552866	0.8635	0.912238
0.67097	0.968861	1.03009	0.834919	0.890441	0.716723	0.555444	0.861081	0.900645
0.670053	0.960431	1.03152	0.828239	0.905773	0.71871	0.553114	0.845059	0.888926
0.703392	0.96071	1.0265	0.825578	0.923268	0.708993	0.543839	0.831457	0.88374
0.710333	0.956698	1.03026	0.830072	0.924826	0.703169	0.549632	0.818457	0.879784
0.707966	0.951983	1.03201	0.831115	0.915611	0.696925	0.570028	0.805539	0.86853
0.714644	0.947829	1.03445	0.83319	0.90598	0.690024	0.596232	0.796078	0.861487
0.715268	0.942097	1.03258	0.850903	0.899374	0.685508	0.615284	0.799678	0.852794
0.72474	0.943638	1.03059	0.873162	0.898173	0.686111	0.638545	0.824033	0.854926
0.693096	0.94557	1.02619	0.890115	0.884861	0.681235	0.65301	0.838375	0.845334
0.691074	0.964309	1.02595	0.911169	0.877682	0.678313	0.658296	0.846641	0.845887
0.694909	0.980044	1.02286	0.931202	0.873327	0.68346	0.647884	0.857085	0.845153
0.709473	0.992656	1.02142	0.949624	0.868446	0.712786	0.622408	0.860443	0.845752
0.727754	1.00785	1.02422	0.947985	0.874646	0.72536	0.600635	0.850637	0.845149
0.739188	1.02316	1.0288	0.940958	0.877678	0.732	0.579635	0.830129	0.836959
0.753598	1.03596	1.03095	0.932473	0.886232	0.74669	0.568961	0.808835	0.823796
0.763551	1.03915	1.03059	0.918825	0.90453	0.757317	0.559037	0.803583	0.810422
0.775583	1.04695	1.03304	0.90639	0.92853	0.767111	0.553399	0.799897	0.807244
0.780524	1.04468	1.03347	0.893817	0.952417	0.75781	0.547825	0.807462	0.796589
0.77695	1.04477	1.03155	0.889741	0.96919	0.755277	0.542749	0.822431	0.78653
0.78101	1.04387	1.02705	0.888234	0.98531	0.759715	0.566314	0.848596	0.776326
0.780299	1.03233	1.02243	0.893206	1.0005	0.749287	0.555323	0.879187	0.775275
0.782253	1.02271	1.01843	0.902476	1.00378	0.74073	0.558453	0.901453	0.774065
0.779631	1.00896	1.01741	0.915581	1.00116	0.73264	0.553896	0.916701	0.770576
0.778102	1.00761	1.01466	0.928615	0.998801	0.724134	0.557323	0.928741	0.770645
0.779311	0.998662	1.01005	0.929947	0.989962	0.721953	0.576382	0.929875	0.770472
0.777496	0.985276	1.00623	0.930048	0.977564	0.71232	0.559175	0.917672	0.772449
0.780538	0.976579	1.00803	0.925838	0.962716	0.711362	0.564012	0.905212	0.765926
0.777711	0.973003	1.00293	0.914292	0.944556	0.707994	0.563914	0.88483	0.758241
0.7728	0.967518	0.994836	0.897404	0.925863	0.70538	0.582345	0.865181	0.754638
0.761188	0.958289	0.990679	0.879658	0.903996	0.703491	0.60647	0.845512	0.754971
0.745504	0.948486	0.982524	0.866839	0.875279	0.687326	0.601247	0.829427	0.743178
0.72889	0.943664	0.98445	0.848704	0.848996	0.684763	0.601818	0.822907	0.740478
0.704233	0.939709	0.979825	0.829719	0.818751	0.675982	0.603385	0.813562	0.745786
0.687793	0.93688	0.978279	0.815303	0.78989	0.666379	0.605423	0.80602	0.743827
0.67683	0.942806	0.972068	0.805914	0.765894	0.666743	0.591715	0.795348	0.737642
0.667346	0.957981	0.96842	0.798037	0.749901	0.664195	0.5672	0.779952	0.728132
0.673227	0.982341	0.975153	0.799522	0.741477	0.680787	0.557565	0.771208	0.74594
0.662191	1.00182	0.968275	0.79202	0.733338	0.680803	0.540525	0.752698	0.75443
0.670642	1.0254	0.969394	0.785888	0.73425	0.693331	0.551941	0.741684	0.763058
0.663251	1.04027	0.962558	0.778163	0.738169	0.701427	0.544845	0.732641	0.774616
0.661175	1.05393	0.962284	0.771334	0.740625	0.701943	0.543499	0.732194	0.781002
0.652913	1.05341	0.959167	0.763345	0.736256	0.70315	0.539726	0.730189	0.792416
0.645718	1.05015	0.95461	0.752193	0.733537	0.705416	0.541529	0.729184	0.7882
0.648557	1.04292	0.95765	0.749368	0.731303	0.715375	0.545699	0.73138	0.776837
0.6358	1.03421	0.964531	0.749212	0.732102	0.72567	0.532853	0.72714	0.768374
0.639813	1.02429	0.981356	0.750831	0.73973	0.737196	0.534675	0.724883	0.765569
0.632604	0.997586	0.992042	0.75015	0.739061	0.739815	0.528305	0.721015	0.75644
0.643197	0.979614	1.00932	0.752084	0.740062	0.746104	0.529769	0.71706	0.74963
0.636687	0.956163	1.02489	0.750485	0.738037	0.741934	0.530469	0.7135	0.743171
0.646931	0.934084	1.03738	0.749465	0.741557	0.730669	0.539282	0.714359	0.746937
0.656387	0.911561	1.03906	0.745315	0.738074	0.709107	0.538189	0.713547	0.740912
0.658105	0.89117	1.03856	0.742357	0.734165	0.696008	0.545682	0.716498	0.735632
0.657015	0.882954	1.04285	0.743655	0.746602	0.69123	0.551907	0.718038	0.738258
0.660568	0.875565	1.04486	0.746833	0.758887	0.684312	0.575159	0.738198	0.738048
0.669072	0.865885	1.04264	0.746767	0.769463	0.676796	0.588135	0.750417	0.737004
0.659604	0.866277	1.034	0.746345	0.778557	0.673019	0.608938	0.756786	0.733816
0.656297	0.86433	1.02993	0.745119	0.794837	0.673059	0.639886	0.7595	0.73564
0.659137	0.869017	1.02761	0.749481	0.809495	0.673159	0.668197	0.765083	0.735147
0.662379	0.881929	1.01583	0.747035	0.814176	0.662056	0.69809	0.764588	0.735523
0.667278	0.889026	1.00826	0.74034	0.814462	0.661157	0.711308	0.752086	0.738219
0.666631	0.895202	1.00106	0.734916	0.810827	0.658406	0.722763	0.740912	0.736396
0.680244	0.895479	0.996445	0.739776	0.801624	0.668454	0.728152	0.731852	0.738053
0.684619	0.901773	0.986558	0.744219	0.783927	0.680885	0.722238	0.725794	0.735561
0.692843	0.895817	0.981865	0.748244	0.764497	0.696167	0.70448	0.718263	0.733573
0.706442	0.882741	0.986017	0.757627	0.743648	0.71344	0.693764	0.712985	0.731779
0.708403	0.874074	0.98431	0.769194	0.72764	0.721412	0.678189	0.711286	0.725089
0.717356	0.870361	0.984966	0.794271	0.721547	0.736177	0.668877	0.709698	0.7315
0.722825	0.861077	0.988904	0.814585	0.71993	0.739459	0.663188	0.707777	0.726192
0.735075	0.849002	0.999843	0.843068	0.720281	0.731674	0.660032	0.708844	0.732404
0.743607	0.845759	1.00308	0.869827	0.722435	0.72166	0.667694	0.707396	0.742831
0.755176	0.841287	1.02374	0.896211	0.72713	0.717622	0.672258	0.710504	0.751172
0.764411	0.838457	1.01907	0.916666	0.727274	0.712553	0.683342	0.709843	0.756216
0.771165	0.834877	1.0127	0.925259	0.725772	0.706229	0.696761	0.713325	0.753898
0.776613	0.834743	1.00733	0.929874	0.724287	0.699217	0.694058	0.716618	0.765768
0.784547	0.838917	0.995125	0.921209	0.72553	0.700146	0.693073	0.713832	0.76372
0.796664	0.847066	0.98827	0.911858	0.725306	0.703457	0.687255	0.709328	0.756744
0.81575	0.85737	0.960869	0.902213	0.726714	0.700623	0.675448	0.718085	0.750349
0.846876	0.87456	0.963512	0.892701	0.739059	0.705354	0.670895	0.719137	0.747511
0.877988	0.897051	0.969517	0.881197	0.753264	0.703987	0.656624	0.71895	0.743103
0.910313	0.929595	0.976683	0.871276	0.761545	0.705812	0.660859	0.721255	0.737427
0.934151	0.953946	0.988357	0.867555	0.77965	0.709915	0.657248	0.74184	0.739326
0.953176	0.97138	0.99452	0.864398	0.812591	0.708458	0.657547	0.753433	0.743539
0.963367	0.983427	0.99859	0.852982	0.84107	0.709299	0.659282	0.751412	0.739508
0.965848	0.981561	0.991619	0.843402	0.871302	0.705536	0.656202	0.753503	0.73884
0.966879	0.976066	0.980687	0.837707	0.903132	0.708572	0.65473	0.757033	0.740292
0.972346	0.971104	0.968723	0.833123	0.940805	0.711967	0.654634	0.763939	0.740314
0.982055	0.961904	0.95595	0.829035	0.956673	0.721376	0.657518	0.750409	0.74069
0.98788	0.948895	0.943216	0.825171	0.951667	0.728047	0.662998	0.74031	0.742873
0.986949	0.928054	0.927213	0.836444	0.936749	0.73427	0.671755	0.728015	0.752558
0.986902	0.916151	0.938298	0.84501	0.916815	0.742096	0.681014	0.729215	0.752596
0.981007	0.908682	0.93565	0.847172	0.887597	0.74259	0.699537	0.724938	0.75529
0.970649	0.891959	0.941647	0.845917	0.858798	0.736829	0.708917	0.710529	0.75467
0.961792	0.878356	0.94553	0.839663	0.837146	0.720361	0.726367	0.700177	0.75049
0.958966	0.868604	0.946899	0.831405	0.818895	0.712286	0.753547	0.700854	0.741395
0.961718	0.87088	0.964112	0.815949	0.813098	0.703358	0.787201	0.705081	0.734922
0.958887	0.866518	0.963975	0.806444	0.805132	0.692689	0.816531	0.700386	0.737221
0.957744	0.854805	0.979438	0.80135	0.799675	0.690347	0.839375	0.697822	0.735076
0.952838	0.853047	0.985655	0.79641	0.790907	0.688713	0.86758	0.704757	0.736089
0.951267	0.8611	0.993892	0.794488	0.784822	0.692454	0.890364	0.71485	0.735348
0.944708	0.869407	1.00934	0.790319	0.78195	0.686561	0.891477	0.719361	0.73891
0.938942	0.869261	1.00914	0.786841	0.77677	0.687972	0.878802	0.720507	0.735397
0.938685	0.880241	0.999894	0.782111	0.773736	0.692677	0.864076	0.716226	0.73578
0.938191	0.906744	0.983842	0.779133	0.774049	0.693303	0.84793	0.716911	0.737743
0.948562	0.933908	0.978799	0.780508	0.784457	0.700675	0.827682	0.726138	0.746758
0.953273	0.96137	0.959786	0.785572	0.794052	0.702258	0.806871	0.737754	0.756419
0.955523	0.988338	0.941719	0.794968	0.807838	0.709173	0.784834	0.74876	0.762392
0.963059	1.01873	0.924891	0.805017	0.82276	0.711848	0.774005	0.762424	0.784724
0.96468	1.045	0.907581	0.820087	0.846673	0.718088	0.765954	0.789015	0.81289
0.974357	1.04726	0.900783	0.84352	0.881985	0.724343	0.75486	0.815049	0.844359
0.979072	1.04545	0.885496	0.870688	0.90846	0.733193	0.745913	0.83491	0.872278
0.98491	1.02018	0.886228	0.893797	0.92995	0.740624	0.741796	0.857205	0.89564
0.997644	0.994775	0.892467	0.914948	0.945406	0.743507	0.74989	0.875781	0.914678
1.00257	0.965981	0.907897	0.932783	0.968255	0.753144	0.753969	0.894038	0.915197
1.01269	0.936527	0.930128	0.944902	0.983584	0.751062	0.753351	0.906127	0.896998
1.019	0.917311	0.955174	0.948012	0.979922	0.75295	0.759259	0.904624	0.875447
1.01714	0.890396	0.968384	0.940485	0.963112	0.742956	0.756907	0.885175	0.844984
1.00653	0.874033	0.982195	0.928384	0.946202	0.736124	0.742957	0.857912	0.819188
1.00125	0.866596	0.990872	0.91391	0.92768	0.731982	0.730568	0.838737	0.798307
0.991036	0.869331	0.991506	0.89382	0.892423	0.717764	0.711962	0.817219	0.780319
0.981864	0.869662	0.985745	0.871156	0.849493	0.709351	0.700184	0.792569	0.771304
0.969686	0.87652	0.965144	0.849627	0.813288	0.702643	0.694086	0.775783	0.763306
0.960127	0.888518	0.954789	0.834175	0.793341	0.698651	0.686546	0.773223	0.756638
0.962497	0.90051	0.950265	0.82701	0.781341	0.699742	0.692915	0.7765	0.759073
0.954461	0.903658	0.937201	0.815007	0.767961	0.701693	0.693897	0.76603	0.755322
0.945154	0.905066	0.926447	0.812212	0.768974	0.707596	0.69746	0.758391	0.756796
0.934173	0.892884	0.920488	0.811556	0.770148	0.707687	0.701256	0.757891	0.760961
0.935749	0.873048	0.92316	0.809774	0.766685	0.706995	0.704177	0.769657	0.769043
0.936469	0.849475	0.931908	0.809232	0.764534	0.708458	0.715995	0.776278	0.779513
0.938092	0.845927	0.930233	0.807538	0.763628	0.712879	0.724934	0.782904	0.781101
0.94102	0.845014	0.93496	0.808562	0.764831	0.716487	0.741239	0.799295	0.787359
0.949433	0.839858	0.924999	0.805104	0.761227	0.724434	0.772764	0.817704	0.793996
0.961962	0.854927	0.928265	0.814722	0.765123	0.737549	0.813127	0.831139	0.79616
0.963389	0.863783	0.921642	0.833035	0.770043	0.741743	0.850149	0.837303	0.794658
0.966044	0.868718	0.904965	0.852431	0.772174	0.748574	0.882772	0.838903	0.787636
0.972035	0.860366	0.889782	0.873803	0.776068	0.745635	0.916405	0.819681	0.778228
0.976577	0.845248	0.873998	0.898247	0.787918	0.740468	0.934298	0.806908	0.774396
0.987431	0.835777	0.879414	0.919336	0.799513	0.728591	0.936588	0.79137	0.767066
0.991988	0.821741	0.877725	0.929146	0.815867	0.715014	0.92429	0.775157	0.762545
0.999819	0.815227	0.874136	0.928878	0.846267	0.709517	0.913104	0.752395	0.754576
1.01046	0.815301	0.879544	0.920845	0.876945	0.70572	0.907755	0.743627	0.753059
1.014	0.81477	0.891831	0.907689	0.898679	0.701163	0.887516	0.751133	0.754018
1.01695	0.825736	0.902183	0.892281	0.912121	0.701506	0.87453	0.748625	0.750807
1.01798	0.831104	0.913322	0.87892	0.925458	0.700397	0.851519	0.737345	0.750134
1.01517	0.83734	0.926892	0.860789	0.923134	0.702342	0.834745	0.736784	0.749093
1.01301	0.854736	0.953489	0.845209	0.919438	0.705303	0.821897	0.735424	0.751712
1.00815	0.882982	0.974849	0.830241	0.91664	0.704987	0.799867	0.733602	0.750778
1.00764	0.921423	0.984548	0.819837	0.907636	0.711757	0.790219	0.737231	0.749322
1.00596	0.953423	0.991012	0.813536	0.893319	0.711957	0.78214	0.735057	0.754247
1.00636	0.986043	0.996117	0.811027	0.870878	0.719603	0.784738	0.74199	0.758137
1.01328	1.01695	0.991285	0.815606	0.852726	0.726229	0.792128	0.740083	0.76067
1.02005	1.03529	0.988295	0.831564	0.827286	0.729066	0.788671	0.743802	0.763918
1.02598	1.03003	0.980703	0.851455	0.797524	0.73113	0.788038	0.742475	0.767571
1.02729	1.00349	0.973023	0.879562	0.780588	0.73039	0.787414	0.738538	0.778686
1.0293	0.965342	0.963759	0.90284	0.767554	0.736343	0.789262	0.751792	0.792067
1.02546	0.930126	0.957398	0.928191	0.765899	0.744042	0.793477	0.768243	0.810333
1.01799	0.896213	0.944744	0.949087	0.765521	0.747492	0.798081	0.78465	0.835079
1.00668	0.856023	0.929434	0.95387	0.765954	0.746889	0.815603	0.801688	0.857791
1.00357	0.832021	0.926136	0.954596	0.767537	0.752675	0.847799	0.822781	0.882889
0.995589	0.817152	0.923106	0.935905	0.768318	0.75615	0.879488	0.84051	0.894152
0.990992	0.822024	0.935236	0.920136	0.780734	0.766839	0.912777	0.845716	0.900212
0.989688	0.816615	0.944468	0.892395	0.784278	0.770327	0.937948	0.838279	0.891065
0.984569	0.802286	0.961364	0.860763	0.795692	0.773614	0.94756	0.82289	0.871238
0.985421	0.801418	0.98472	0.83883	0.811683	0.78552	0.945664	0.806626	0.851639
0.983519	0.794608	0.998802	0.819755	0.840332	0.781776	0.917401	0.784216	0.830426
0.987209	0.798097	1.01441	0.802641	0.86864	0.783348	0.898469	0.766922	0.813693
0.989283	0.797739	1.02875	0.791521	0.887632	0.779809	0.874322	0.75518	0.793398
0.991858	0.805764	1.03414	0.792913	0.906613	0.780431	0.86003	0.754273	0.786417
0.998401	0.816044	1.03417	0.805498	0.916924	0.778678	0.852086	0.756947	0.783377
1.00083	0.831544	1.01981	0.811597	0.910995	0.773158	0.843819	0.758041	0.770808
1.00112	0.859264	1.01268	0.821919	0.885149	0.775108	0.85198	0.762905	0.763401
0.99951	0.878136	1.02225	0.846729	0.859603	0.775177	0.851341	0.761696	0.766278
0.99674	0.901125	1.02297	0.866718	0.832176	0.772601	0.848975	0.765144	0.769996
0.988541	0.913225	1.03516	0.877238	0.811938	0.76503	0.84308	0.77199	0.773893
0.983282	0.926553	1.045	0.877422	0.800585	0.764631	0.842041	0.783138	0.776428
0.973558	0.922123	1.06409	0.889521	0.811116	0.763124	0.842461	0.793956	0.800755
0.961033	0.905534	1.0747	0.901466	0.842272	0.764765	0.834641	0.804661	0.829752
0.950935	0.88821	1.07478	0.908406	0.870848	0.764401	0.834394	0.825228	0.862095
0.94431	0.859566	1.07194	0.910792	0.896863	0.759468	0.843164	0.841223	0.894526
0.94496	0.845097	1.06147	0.920025	0.92184	0.756627	0.85941	0.854951	0.923276
0.947048	0.835164	1.06065	0.925286	0.939242	0.753594	0.873629	0.879037	0.951789
0.956158	0.838665	1.05671	0.909646	0.93481	0.751374	0.888477	0.903357	0.969895
0.96674	0.860925	1.05891	0.890752	0.915447	0.757205	0.91683	0.92925	0.983576
0.970717	0.889399	1.05259	0.878342	0.908303	0.77074	0.935242	0.944883	0.989284
0.971219	0.929548	1.05041	0.883966	0.911756	0.801054	0.946136	0.963466	0.993783
0.972398	0.969648	1.05487	0.89542	0.915453	0.837559	0.951166	0.977814	1.00748
0.968784	1.00447	1.0512	0.909392	0.911135	0.873188	0.946621	0.978112	1.01754
0.958371	1.03152	1.04813	0.931615	0.919274	0.910778	0.939313	0.977134	1.0321
0.94521	1.044	1.04112	0.953411	0.933412	0.935948	0.921241	0.968016	1.03162
0.936995	1.04794	1.04463	0.967157	0.938265	0.952686	0.909089	0.965063	1.02929
0.926802	1.03524	1.04629	0.965574	0.935132	0.94331	0.897218	0.95717	1.0173
0.909787	1.02207	1.04575	0.955898	0.925731	0.928982	0.886646	0.945692	1.00094
0.891115	1.02314	1.04756	0.945661	0.921904	0.920208	0.887445	0.936378	0.993025
0.879542	1.02923	1.05283	0.935743	0.913025	0.913213	0.881872	0.92368	0.987394
0.870631	1.03175	1.0594	0.921383	0.902393	0.910242	0.880634	0.906031	0.988398
0.865676	1.04035	1.06085	0.901999	0.899665	0.911692	0.872668	0.885155	0.999433
0.864936	1.05676	1.06124	0.882505	0.901403	0.920059	0.868622	0.862139	1.01895
0.873508	1.07258	1.06224	0.863348	0.909973	0.926342	0.869073	0.848032	1.03855
0.87937	1.07318	1.06233	0.850889	0.91639	0.921263	0.869041	0.839694	1.04683
0.879015	1.069	1.06308	0.836443	0.925627	0.912833	0.886157	0.847288	1.04682
0.875616	1.06777	1.06245	0.830051	0.929314	0.907804	0.909242	0.872065	1.05129
0.872325	1.06689	1.06342	0.835666	0.926775	0.898036	0.939791	0.896179	1.05057
0.873927	1.06801	1.06348	0.856182	0.930125	0.887626	0.968204	0.925831	1.04676
0.869956	1.06496	1.06062	0.886903	0.935513	0.88604	0.996165	0.951675	1.04275
0.871531	1.07018	1.06052	0.913618	0.947441	0.894428	1.01766	0.966819	1.03981
0.871146	1.07745	1.05706	0.949111	0.958339	0.904563	1.02461	0.969124	1.03991
0.875111	1.08074	1.05537	0.981485	0.970605	0.910717	1.02639	0.961359	1.03821
0.879687	1.08583	1.05365	1.00941	0.980017	0.921567	1.02823	0.956201	1.03659
0.877425	1.07835	1.05371	1.01925	0.978851	0.93129	1.01934	0.942175	1.03815
0.881796	1.07985	1.06155	1.02425	0.979134	0.939326	1.01648	0.936452	1.03862
0.885463	1.07618	1.05049	1.02781	0.975664	0.936624	1.0066	0.939188	1.03655
0.897161	1.07762	1.05474	1.02908	0.977771	0.932908	1.01366	0.952386	1.03949
0.905283	1.07753	1.05549	1.03429	0.9787	0.926987	1.0219	0.964007	1.04879
0.912818	1.07326	1.05296	1.03194	0.975717	0.916126	1.02793	0.97707	1.04879
0.922148	1.08682	1.05891	1.03032	0.974555	0.912998	1.04881	0.997031	1.05621
0.918235	1.08351	1.04864	1.01935	0.966651	0.898391	1.04513	1.00502	1.05801
0.916935	1.08505	1.06195	1.0123	0.966158	0.885767	1.05533	1.00936	1.06302
0.912655	1.08203	1.05326	1.00327	0.964927	0.870021	1.0502	0.996977	1.05828
0.910326	1.08466	1.05488	0.989035	0.969299	0.86111	1.04254	0.986673	1.04436
0.894759	1.0853	1.05457	0.978696	0.973112	0.863996	1.03578	0.969393	1.02768
0.8846	1.07908	1.04858	0.978667	0.981819	0.868973	1.02817	0.952303	1.00673
0.876869	1.0822	1.05423	0.984238	0.990851	0.877567	1.03352	0.934093	0.987641
0.866286	1.08504	1.05468	0.9907	0.99157	0.890968	1.0375	0.918649	0.981966
0.856664	1.08785	1.05709	0.990464	0.992001	0.895102	1.03786	0.909085	0.98327
0.849322	1.09486	1.05463	0.994736	0.992414	0.897965	1.0424	0.906993	0.990977
0.851785	1.10104	1.0551	0.995873	0.996771	0.900503	1.05019	0.908697	1.01005
0.839535	1.10482	1.05344	0.987508	0.992615	0.895396	1.04486	0.91044	1.02045
0.832585	1.10838	1.04471	0.977669	0.991376	0.886035	1.03848	0.917797	1.03776
0.826114	1.11417	1.04058	0.973296	0.987463	0.879798	1.02919	0.925945	1.04923
0.821407	1.11611	1.041	0.978875	0.977988	0.885442	1.03074	0.938654	1.05799
0.814958	1.11539	1.03898	0.982305	0.966579	0.892128	1.02896	0.943772	1.06076
0.805111	1.11793	1.03663	0.993815	0.957067	0.895242	1.02523	0.950495	1.06485
0.801146	1.11697	1.03424	1.00344	0.954198	0.904591	1.02808	0.954048	1.06673
0.79881	1.12135	1.03726	1.01885	0.9517	0.916539	1.03458	0.953754	1.06913
0.793144	1.1103	1.03356	1.02293	0.952998	0.91391	1.04253	0.949683	1.06452
0.791708	1.10376	1.03143	1.02353	0.954546	0.906117	1.04379	0.94874	1.0588
0.792676	1.09494	1.03334	1.02372	0.954373	0.891081	1.04697	0.952041	1.05142
0.797757	1.08183	1.03448	1.01817	0.955732	0.869629	1.04126	0.951259	1.04038
0.804904	1.07926	1.03734	1.01671	0.952319	0.858426	1.03284	0.950136	1.02772
0.810565	1.06915	1.04134	1.01718	0.951309	0.860794	1.03048	0.953357	1.01101
0.817322	1.06336	1.0439	1.01966	0.947661	0.866849	1.02704	0.951685	0.99871
0.81722	1.05726	1.04784	1.01844	0.942998	0.865572	1.02602	0.943928	0.979005
0.813995	1.05022	1.04016	1.01654	0.940128	0.865556	1.02535	0.933992	0.964514
0.812138	1.04466	1.03882	1.02133	0.936552	0.878153	1.03583	0.925523	0.947955
0.814905	1.02849	1.03782	1.02116	0.931815	0.876172	1.0416	0.915062	0.93039
0.817642	1.01774	1.03562	1.01954	0.928254	0.859326	1.04497	0.904199	0.912965
0.823889	1.01408	1.03977	1.0211	0.935416	0.851069	1.04937	0.90191	0.894453
0.828001	1.01373	1.03556	1.02624	0.945008	0.860254	1.04687	0.888246	0.875807
0.81977	1.01625	1.03754	1.02894	0.953259	0.865672	1.04132	0.876494	0.855198
0.804762	1.02529	1.03946	1.0324	0.962537	0.856252	1.025	0.872194	0.83474
0.788894	1.03706	1.03943	1.04427	0.97599	0.853149	1.02486	0.881266	0.833826
0.767433	1.04307	1.03878	1.04747	0.984909	0.855879	1.00685	0.89159	0.826452
0.742683	1.04877	1.03849	1.0509	0.987884	0.853568	0.997891	0.898976	0.830405
0.722021	1.05468	1.03725	1.05165	0.987239	0.846329	0.99861	0.917173	0.834144
0.710912	1.05513	1.03792	1.05327	0.987013	0.840266	0.993412	0.933024	0.832561
0.706219	1.05127	1.03336	1.04691	0.985438	0.830111	0.99771	0.949709	0.843481
0.694296	1.04904	1.02819	1.03913	0.975133	0.813799	0.98428	0.9477	0.85142
0.684916	1.05083	1.0226	1.03163	0.961993	0.79651	0.97421	0.946448	0.87496
0.68304	1.0555	1.01198	1.02503	0.947373	0.785443	0.966919	0.938465	0.893974
0.676959	1.05547	1.00889	1.02344	0.92666	0.770149	0.951531	0.927047	0.92616
0.677319	1.05677	1.0006	1.01968	0.904127	0.764042	0.938203	0.915293	0.95108
0.680389	1.0622	0.999917	1.01942	0.87943	0.765846	0.920486	0.893899	0.964436
0.682725	1.06205	1.00175	1.01629	0.862999	0.771255	0.91379	0.881076	0.963628
0.689206	1.06231	1.00259	1.01674	0.848262	0.783421	0.9178	0.868547	0.942292
0.688688	1.05702	1.00714	1.01781	0.832985	0.787561	0.911248	0.862091	0.917006
0.698244	1.05605	1.01122	1.01788	0.828293	0.79911	0.92459	0.861814	0.882202
0.700297	1.04992	1.01533	1.01709	0.822925	0.793496	0.937028	0.86418	0.858757
0.698738	1.04286	1.01435	1.01395	0.818081	0.784549	0.952261	0.874342	0.826452
0.705214	1.04235	1.02153	1.01933	0.821386	0.775544	0.971061	0.881467	0.810239
0.707258	1.03906	1.01323	1.01696	0.823374	0.755345	0.97171	0.885417	0.795135
0.7125	1.03186	1.00544	1.01033	0.829108	0.736378	0.964548	0.881634	0.77438
0.708185	1.02339	0.998127	1.00561	0.830708	0.708565	0.942937	0.877218	0.751847
0.715402	1.02538	1.00161	1.00742	0.842236	0.702327	0.932017	0.871367	0.732455
0.718929	1.02672	0.992525	1.01102	0.859974	0.68977	0.91218	0.858719	0.731145
0.726315	1.03018	0.979582	1.00816	0.874901	0.685299	0.888972	0.845332	0.721567
0.739239	1.03217	0.983194	1.01086	0.891734	0.68142	0.876293	0.826164	0.722364
0.74724	1.03755	0.97661	1.01385	0.904033	0.677189	0.866696	0.81273	0.721705
0.767108	1.04631	0.975746	1.01417	0.929439	0.686952	0.860158	0.802689	0.72686
0.788982	1.04728	0.958955	1.00419	0.948815	0.676222	0.842556	0.785393	0.729901
0.828085	1.04994	0.952663	0.991738	0.962076	0.677428	0.834915	0.772585	0.711506
0.860304	1.04829	0.944286	0.978894	0.970307	0.660241	0.826459	0.765801	0.707382
0.901103	1.04815	0.935173	0.967685	0.985108	0.663462	0.82745	0.770706	0.696724
0.940408	1.04554	0.921186	0.955849	0.995641	0.668132	0.821973	0.767654	0.692093
0.975355	1.0414	0.908249	0.946026	0.997564	0.673033	0.814702	0.767348	0.675383
1.00211	1.04356	0.915353	0.950113	1.00072	0.683007	0.82347	0.773073	0.673747
1.00838	1.03599	0.920186	0.952292	1.00014	0.672382	0.8165	0.766757	0.685702
1.01571	1.0289	0.923886	0.954719	1.00441	0.679766	0.802179	0.760857	0.686164
1.01245	1.02211	0.916576	0.952094	0.991399	0.666169	0.786896	0.749998	0.673318
1.01742	1.01973	0.929887	0.954142	0.98546	0.658284	0.783637	0.752882	0.668017
1.0099	1.01419	0.94342	0.952973	0.970948	0.63893	0.780623	0.751751	0.666785
1.00788	1.00221	0.956957	0.942013	0.957697	0.636525	0.76958	0.750138	0.660684
1.00856	0.994728	0.970628	0.93266	0.938457	0.638148	0.770544	0.755991	0.661041
1.00328	0.983897	0.977919	0.91654	0.909852	0.623783	0.777506	0.758062	0.635645
0.997776	0.97676	1.00213	0.909254	0.892681	0.632647	0.771961	0.760993	0.669735
0.982317	0.963728	1.01633	0.899982	0.865464	0.614084	0.758	0.754355	0.671162
0.982364	0.953319	1.0257	0.895522	0.852827	0.616478	0.749029	0.747226	0.690693
0.968449	0.952178	1.02428	0.888903	0.838375	0.596677	0.729807	0.740409	0.699378
0.963592	0.948612	1.0288	0.883451	0.835922	0.599131	0.719881	0.736988	0.707682
0.956589	0.947402	1.03497	0.88026	0.834092	0.60341	0.708394	0.738055	0.736018
0.944851	0.938694	1.02984	0.871117	0.822521	0.585547	0.705291	0.736224	0.721418
0.94245	0.932357	1.02651	0.860893	0.819787	0.587582	0.703428	0.74287	0.732531
0.92927	0.928657	1.01877	0.847175	0.818901	0.575769	0.697102	0.739875	0.726869
0.925815	0.924088	1.01611	0.842086	0.826086	0.577884	0.700737	0.742249	0.725606
0.913144	0.927321	1.00941	0.834932	0.830586	0.581118	0.689404	0.744444	0.704001
0.91885	0.939711	1.00864	0.829871	0.848351	0.599118	0.686626	0.746372	0.694488
0.923287	0.957366	1.01142	0.82858	0.871175	0.605533	0.684094	0.745722	0.689922
0.925324	0.977914	1.01703	0.838998	0.898855	0.615895	0.682085	0.745661	0.681484
0.929381	0.984116	1.02078	0.851754	0.916513	0.625837	0.677558	0.755599	0.671967
0.93362	0.984125	1.02286	0.855952	0.921563	0.631788	0.681399	0.761344	0.660305
0.947792	0.978857	1.02225	0.857973	0.92303	0.618947	0.678925	0.767105	0.669119
0.947391	0.96538	1.01897	0.855558	0.918725	0.610185	0.665561	0.765666	0.65558
0.955364	0.948331	1.01997	0.850531	0.918281	0.633764	0.64934	0.770436	0.648398
0.95976	0.926094	1.01969	0.827639	0.904372	0.652489	0.634562	0.76821	0.633661
0.969562	0.909075	1.02001	0.805722	0.89124	0.673004	0.633673	0.760079	0.640775
0.984329	0.889601	1.0143	0.789118	0.880153	0.695315	0.613789	0.744373	0.645569
0.996161	0.875949	1.02032	0.786584	0.885717	0.733699	0.614472	0.731551	0.66087
1.0067	0.861946	1.01793	0.787398	0.885234	0.75301	0.610783	0.723431	0.669659
1.01542	0.851105	1.01988	0.787082	0.88358	0.755318	0.616708	0.712899	0.67054
1.02597	0.840172	1.0198	0.788223	0.883499	0.762962	0.631127	0.707102	0.678895
1.02601	0.829989	1.02427	0.79446	0.882579	0.758407	0.623611	0.704038	0.66486
1.01455	0.818825	1.02906	0.809393	0.87887	0.751221	0.618316	0.708353	0.657486
0.99877	0.803213	1.02887	0.823785	0.86308	0.739819	0.605839	0.709966	0.632535
0.985301	0.787214	1.03188	0.84218	0.847442	0.721933	0.605199	0.708002	0.630402
0.965434	0.774169	1.02523	0.869254	0.844071	0.709693	0.599161	0.706194	0.628398
0.936831	0.769031	1.01398	0.898529	0.851393	0.691953	0.584494	0.708699	0.61926
0.919134	0.769181	1.00293	0.921056	0.861069	0.680502	0.576635	0.718394	0.629144
0.906525	0.777002	0.992436	0.927668	0.8691	0.665526	0.571548	0.722155	0.617043
0.902253	0.788551	0.983605	0.930085	0.875683	0.665986	0.577852	0.720269	0.617198
0.897936	0.793585	0.974756	0.930702	0.874408	0.670906	0.573017	0.718755	0.624109
0.88651	0.789986	0.963963	0.922097	0.857101	0.660544	0.564254	0.714711	0.614823
0.892001	0.781146	0.957196	0.910798	0.836999	0.652652	0.55993	0.706232	0.620065
0.889138	0.766474	0.95324	0.902947	0.820773	0.643714	0.562565	0.691564	0.620816
0.886295	0.752389	0.94633	0.89537	0.806251	0.633902	0.561912	0.686129	0.638165
0.873064	0.733476	0.935526	0.891453	0.792319	0.62081	0.553604	0.683413	0.638191
0.864614	0.724739	0.930027	0.890548	0.786146	0.60962	0.550163	0.682462	0.633118
0.86265	0.720829	0.928394	0.896727	0.785166	0.609998	0.547703	0.686157	0.639593
0.857178	0.719493	0.928247	0.913552	0.786464	0.621915	0.543746	0.687254	0.656283
0.851117	0.724629	0.921292	0.921441	0.782523	0.623479	0.533693	0.686407	0.665775
0.852074	0.729054	0.924227	0.935974	0.783771	0.632865	0.536216	0.682107	0.682788
0.8534	0.730723	0.923251	0.938178	0.783649	0.61723	0.537894	0.682154	0.705634
0.853843	0.731867	0.922323	0.937049	0.790103	0.619244	0.556346	0.682878	0.721873
0.865606	0.737336	0.922023	0.929875	0.794688	0.613391	0.587547	0.683709	0.74375
0.872237	0.748685	0.920867	0.912051	0.790152	0.600798	0.614477	0.683443	0.744728
0.884564	0.755851	0.930478	0.894427	0.787902	0.586321	0.635504	0.68401	0.749451
0.896697	0.766949	0.943874	0.88109	0.783465	0.583835	0.661832	0.689918	0.742043
0.91916	0.773827	0.962634	0.872501	0.783195	0.59045	0.677406	0.699626	0.737806
0.941463	0.783622	0.976291	0.861944	0.786228	0.590118	0.676392	0.718446	0.727765
0.964307	0.802684	0.991035	0.852001	0.799025	0.613055	0.673817	0.723749	0.720581
0.983286	0.816979	0.998849	0.840598	0.812761	0.620341	0.67706	0.731585	0.71397
1.00272	0.836274	0.999439	0.839832	0.825469	0.63517	0.695731	0.73589	0.706478
1.00925	0.848875	0.981969	0.843378	0.847355	0.62908	0.697489	0.726248	0.697799
1.01146	0.86618	0.964895	0.84898	0.875183	0.635722	0.708384	0.71617	0.691533
1.01076	0.876184	0.948946	0.860852	0.89071	0.637828	0.72155	0.699311	0.694048
1.00433	0.877559	0.927864	0.881917	0.89767	0.629883	0.720682	0.695715	0.691808
0.994223	0.875217	0.916137	0.915694	0.901978	0.630413	0.711176	0.689853	0.698971
0.975981	0.868159	0.896667	0.93848	0.896329	0.62962	0.700207	0.688481	0.696452
0.964277	0.859609	0.886614	0.947908	0.87638	0.646121	0.69853	0.69488	0.706308
0.940402	0.85556	0.871404	0.95721	0.842959	0.662594	0.694215	0.696983	0.705172
0.920336	0.855552	0.857208	0.952482	0.812221	0.679643	0.689171	0.702558	0.704153
0.899545	0.857208	0.848352	0.942187	0.782762	0.693891	0.691113	0.699497	0.70347
0.886925	0.862325	0.835279	0.925581	0.763508	0.709971	0.701069	0.700085	0.699356
0.878617	0.860817	0.831	0.910559	0.75398	0.731391	0.707517	0.701635	0.70238
0.869208	0.855547	0.824204	0.898928	0.746995	0.744314	0.709428	0.701517	0.702647
0.865666	0.844515	0.822765	0.883955	0.745632	0.743646	0.707705	0.699583	0.704283
0.852923	0.834324	0.821547	0.879835	0.743981	0.742419	0.703836	0.695332	0.711986
0.845825	0.826573	0.815912	0.871217	0.7437	0.737617	0.704459	0.706057	0.721896
0.836898	0.818293	0.821291	0.86119	0.744169	0.737118	0.706934	0.716477	0.736097
0.828496	0.812015	0.827395	0.847506	0.740826	0.737187	0.703004	0.725888	0.741067
0.826721	0.813023	0.842929	0.841404	0.741895	0.738101	0.706226	0.737746	0.743981
0.821708	0.814908	0.850331	0.843349	0.742616	0.732582	0.711481	0.747187	0.748385
0.830025	0.821684	0.864884	0.845406	0.75026	0.726781	0.726344	0.754715	0.745567
0.832271	0.817951	0.88862	0.843122	0.758172	0.725306	0.736746	0.753968	0.744914
0.83855	0.810894	0.90812	0.841259	0.768806	0.711574	0.739268	0.751534	0.738857
0.852394	0.809913	0.925304	0.842195	0.777024	0.700708	0.746163	0.753629	0.74306
0.865323	0.804936	0.933085	0.830867	0.781098	0.68181	0.742347	0.756868	0.734123
0.891167	0.801681	0.944743	0.815271	0.788041	0.673497	0.735993	0.764454	0.729059
0.903221	0.790325	0.942922	0.795923	0.787907	0.669276	0.721091	0.769204	0.719498
0.918566	0.781403	0.930422	0.788515	0.784174	0.664478	0.710775	0.762171	0.708504
0.920284	0.767956	0.909456	0.780186	0.76885	0.664235	0.706176	0.753193	0.693966
0.917907	0.757003	0.88729	0.782262	0.756526	0.670018	0.705287	0.739698	0.68313
0.898474	0.745983	0.865499	0.782287	0.745732	0.670301	0.705537	0.720866	0.686998
0.869569	0.734793	0.846609	0.779709	0.73133	0.675292	0.710034	0.705464	0.687908
0.846856	0.726374	0.834487	0.77944	0.720822	0.669225	0.714524	0.692577	0.693711
0.817187	0.716663	0.832913	0.777715	0.714173	0.657648	0.710611	0.691839	0.69814
0.805289	0.718561	0.833688	0.78037	0.710689	0.654168	0.705055	0.691124	0.707714
0.793502	0.725845	0.836605	0.788537	0.710985	0.64984	0.700562	0.692664	0.713838
0.793061	0.732372	0.830639	0.807093	0.713193	0.652694	0.698892	0.699227	0.714399
0.79379	0.73814	0.825846	0.834547	0.71852	0.655187	0.697574	0.697499	0.719816
0.791743	0.737516	0.822768	0.865494	0.716303	0.661875	0.694721	0.697945	0.726186
0.795101	0.740277	0.824611	0.897371	0.719493	0.670886	0.695862	0.699458	0.733339
0.800012	0.741322	0.824009	0.923239	0.722582	0.680481	0.699767	0.7014	0.740355
0.803016	0.731912	0.818743	0.935843	0.723705	0.679726	0.697477	0.695961	0.744148
0.810318	0.725612	0.834607	0.946341	0.725788	0.687721	0.698296	0.692699	0.762772
0.815225	0.720951	0.857827	0.948421	0.724474	0.691426	0.699995	0.697239	0.788087
0.833253	0.733133	0.888909	0.944814	0.733641	0.704245	0.713385	0.705407	0.820077
0.855986	0.739292	0.910844	0.933727	0.732175	0.721649	0.731222	0.707468	0.855334
0.880238	0.741959	0.939495	0.923883	0.735534	0.732114	0.748562	0.713655	0.888221
0.905509	0.734785	0.967261	0.906958	0.733914	0.744434	0.775373	0.723673	0.924275
0.925242	0.736223	0.986433	0.885843	0.734182	0.752483	0.807416	0.729872	0.952213
0.944758	0.736489	0.994693	0.857611	0.733392	0.757118	0.847417	0.73976	0.96115
0.954164	0.729289	0.997595	0.836842	0.734685	0.758567	0.882731	0.746421	0.962634
0.953356	0.735251	0.997409	0.820869	0.740243	0.754798	0.910023	0.757271	0.957696
0.943262	0.737453	0.993476	0.806948	0.747626	0.755074	0.933572	0.761997	0.94802
0.932877	0.748943	0.987127	0.800454	0.766022	0.759403	0.945639	0.76567	0.936761
0.930951	0.754245	0.972423	0.795856	0.778763	0.759082	0.945437	0.768275	0.911805
0.93133	0.756308	0.957773	0.796786	0.795532	0.758385	0.931877	0.755933	0.89135
0.918662	0.749645	0.936219	0.794329	0.816351	0.750995	0.909974	0.73999	0.868089
0.916817	0.745793	0.918805	0.798477	0.848545	0.750378	0.893099	0.726667	0.850508
0.913607	0.740829	0.896263	0.797211	0.884544	0.759231	0.869797	0.711651	0.837374
0.898412	0.739258	0.879828	0.796287	0.916509	0.766499	0.855785	0.70264	0.822792
0.869959	0.732956	0.872517	0.795862	0.949303	0.774323	0.841269	0.695023	0.815084
0.846183	0.73656	0.869198	0.801598	0.977833	0.784719	0.838796	0.696981	0.819582
0.833373	0.741283	0.868684	0.800669	0.987309	0.797515	0.828454	0.700936	0.814787
0.819496	0.737288	0.868721	0.793202	0.985643	0.806123	0.820272	0.701456	0.807442
0.80056	0.734853	0.875606	0.7904	0.978764	0.802384	0.811538	0.706345	0.797334
0.792088	0.738187	0.875726	0.796622	0.972382	0.804869	0.805345	0.7048	0.795816
0.780307	0.746412	0.866875	0.812893	0.954665	0.807687	0.795827	0.704527	0.789181
0.773689	0.756065	0.85728	0.838337	0.936441	0.817181	0.786937	0.707935	0.778433
0.760475	0.759135	0.847708	0.870902	0.917403	0.824894	0.785705	0.706666	0.776885
0.748206	0.761642	0.834816	0.902015	0.894168	0.83339	0.789866	0.705165	0.779052
0.734153	0.764339	0.818604	0.930424	0.866033	0.852883	0.794836	0.707945	0.787365
0.729924	0.765702	0.815233	0.948948	0.84129	0.873483	0.802675	0.725092	0.789342
0.730121	0.76052	0.812743	0.951736	0.824337	0.897374	0.815277	0.738017	0.80926
0.727977	0.752095	0.811512	0.939897	0.81342	0.916695	0.836569	0.749913	0.836003
0.734741	0.753744	0.815375	0.927727	0.811429	0.939368	0.874726	0.767758	0.870124
0.727557	0.742067	0.813526	0.908459	0.80754	0.956642	0.886315	0.78143	0.906163
0.743245	0.731509	0.818572	0.893343	0.804118	0.968352	0.903725	0.789501	0.938183
0.750144	0.720641	0.812862	0.874758	0.793948	0.971476	0.902987	0.777051	0.964076
0.762066	0.717487	0.817546	0.86486	0.793269	0.974795	0.901925	0.769777	0.9809
0.771411	0.708599	0.814253	0.851015	0.785964	0.967861	0.882432	0.755831	0.984157
0.788851	0.69843	0.80694	0.836647	0.77715	0.964043	0.846856	0.74075	0.972235
0.821757	0.69493	0.814168	0.833983	0.784339	0.964414	0.819645	0.726832	0.944394
0.835402	0.705261	0.825437	0.837709	0.795608	0.966818	0.80156	0.720114	0.924389
0.847624	0.709408	0.831083	0.834484	0.806528	0.965015	0.784812	0.71984	0.899952
0.860571	0.713637	0.839195	0.838359	0.816806	0.969069	0.779412	0.721012	0.877133
0.866867	0.718575	0.854655	0.844066	0.835272	0.97881	0.776929	0.721079	0.854872
0.867965	0.728418	0.883019	0.850906	0.872107	0.989252	0.78809	0.723039	0.843791
0.857956	0.738875	0.905027	0.853078	0.897948	0.998433	0.802117	0.729915	0.843015
0.852848	0.733616	0.920559	0.86114	0.918678	1.00227	0.805436	0.728121	0.83429
0.859126	0.729471	0.945873	0.889701	0.934446	1.0076	0.817359	0.730741	0.832739
0.872546	0.729316	0.961395	0.916119	0.941009	1.00975	0.831398	0.732568	0.824625
0.891388	0.720493	0.971029	0.945595	0.935522	1.00954	0.854313	0.736929	0.820881
0.898851	0.707783	0.961857	0.969545	0.906309	1.00713	0.870818	0.735802	0.815508
0.915307	0.707971	0.947043	0.994895	0.875456	1.01259	0.899464	0.735033	0.811256
0.934107	0.713478	0.918812	1.00244	0.841216	1.01259	0.928239	0.735373	0.813835
0.944053	0.714809	0.892889	1.0052	0.821603	1.02042	0.956236	0.738974	0.834631
0.936505	0.704133	0.862258	0.994494	0.802594	1.0216	0.963754	0.74633	0.862357
0.929089	0.710834	0.839111	0.988161	0.796557	1.03421	0.967722	0.760156	0.899117
0.937187	0.724039	0.824388	0.983513	0.797516	1.04372	0.968621	0.77474	0.942847
0.938425	0.723148	0.80646	0.96758	0.793842	1.03248	0.946261	0.796566	0.966213
0.936979	0.72874	0.805585	0.955751	0.79922	1.02612	0.932869	0.829646	0.980495
0.932541	0.738298	0.805958	0.936394	0.795461	1.01358	0.907344	0.856843	0.973927
0.944041	0.756921	0.819972	0.930646	0.803499	1.01858	0.900941	0.885694	0.970486
0.951926	0.767057	0.821672	0.915197	0.805133	1.01218	0.880969	0.899548	0.948556
0.95366	0.788775	0.825141	0.907175	0.820503	1.01391	0.869256	0.914554	0.917603
0.951891	0.823774	0.838477	0.908218	0.842879	1.0252	0.862839	0.909904	0.896363
0.9476	0.860846	0.844717	0.914203	0.865937	1.03351	0.848964	0.892063	0.878291
0.939359	0.899394	0.842259	0.922096	0.895215	1.04223	0.838416	0.872218	0.862663
0.931715	0.944294	0.844556	0.926133	0.9249	1.04248	0.835593	0.846553	0.846495
0.927864	0.98453	0.860818	0.925331	0.950867	1.04256	0.830353	0.826834	0.829953
0.924839	1.00697	0.880346	0.914956	0.96212	1.03609	0.821326	0.822159	0.818984
0.921003	1.00904	0.89961	0.897716	0.964669	1.02262	0.834076	0.821355	0.821247
0.920378	0.995188	0.923969	0.87852	0.963436	1.01722	0.860763	0.828502	0.818544
0.934116	0.988226	0.955329	0.864102	0.956649	1.0261	0.901476	0.838387	0.820887

## Sheet: SD 5c
GFP OE	GDF-15 OE
3777	1017
1987	1373
5873	813
3555	600
1757

## Sheet: SD 5d
GFP OE	GDF-15 OE
3777	1017
1987	1373
5873	813
3555	600
1757

## Sheet: SD 6a
	GFP OE	GDF-15 OE	GFP OE Paired
0
1
2
3
4
5
6
7
8	8.9429	4.2857	8.9286
9	9.7714	4.6286	4.2143
10	8.7857	4.8714	4.6
11	9.3429	4.9	4.9
12	10.286	6.1429	5.5
13	10.079	6.2571	6.1
14	9.8714	6.6286	5.8571
15	8.9857	6.5	6.4714
16	8.8571	7.7857	5.0714
17	9.3857	6.5143	5.8
18	7.2571	5.7857	5.5571
19	7.7857	5.6286	4.2857
20	8.4857	6.5286	4.6143
21	8.3143	5.9286	5.3

[truncated: 13 more sheets: SD 6b, SD 6c, SD 6d, SD 6e, SD 6f, SD 7a, SD 7c, SD 7d, SD 7e, SD 7f, SD 7g, SD 8b, SD 8c]
