# Supplementary material for: A GDF-15–GFRAL axis controls autoimmune T cell responses during neuroinflammation
Source: Nat Immunol. 2026 Jan 15;27(3):503–15. doi: 10.1038/s41590-025-02406-1 (PMC12956584; doi:10.1038/s41590-025-02406-1)
Supplement: Supplementary file 5 — Statistical source data. [file 41590_2025_2406_MOESM5_ESM.xlsx]

## Sheet: 1a
C	Tri1	Tri2	Tri3
0.25	9.57	15.62	29.62
0.26	6.98	13.46	32.77
0.29	11.89	16.38	32.61
0.22	10.41	18.02	26.17
0.25	14.66	22.65	39.4
0.36	14.79	18.9	22.49
0.23	12.45	19.59	36.84
0.2	16.78	15.83	34.31
0.24	12.31	17.92	28.15
0.35	11.29	16.2	33.36
0.58	18.6	19.63	28.7
0.26	15	17.41	32.5
0.32	13.23	16.64	28.37

## Sheet: 1b
Abortion	Miscarriage
13.1	1.25
15.79	2.03
19	3
4.96	2.03
13.07	2.2
13.06	8.67
6.95	2.02
4.51	1.22
16.24	0.82
8.71	4.92

## Sheet: 1c
Tri1		Tri2		Tri3
N	Y	N	Y	N	Y
10053.5	2620.59	10704.7	5304.71	11737.1	6559.41
6718.23	5272.94	8703.53	6448.23	12928.2	10815.9
6702.35	7210.59	9656.47	7988.82	14262.4	13214.1
6416.47	6082.94	7274.12	9672.35	12165.9	12562.9
9052.94	6591.18	9068.82	7798.23	13452.4	12340.6
7782.35	5320.59	7687.06	7258.23	14040	10482.4
7337.65	7623.53	6352.94	9195.88	11340	12975.9
5209.41	4145.29	4431.18	5638.23	8544.71	12086.5
6051.18	3510	8465.29	3716.47	10831.8	7591.77
3748.24	2302.94	3986.47	6448.23	7877.65	10180.6
8370	7051.77	8846.47	8036.47	13166.5	14373.5
6019.41	4875.88	8830.59	5606.47	11911.8	10800
6718.23		6956.47		11038.2
4669.41		4462.94		6289.41
7607.65		8068.23		10434.7
8211.18		9291.18		11880
7417.06		8862.35		12896.5
7671.18		7147.06		10085.3
5860.59		7258.23		12991.8
7067.65		7258.23		8338.24
8354.12		10514.1		15342.4
6988.23		7385.29		8925.88
6194.12		7020		12562.9
5479.41		8258.82		12753.5
5320.59		6495.88		9164.12
9132.35		10657.1		15104.1
11768.8		10132.9		12499.4
1715.29		10831.8		15215.3
8512.94		9354.71		11832.4
8163.53		6400.59		10069.4
2604.71		5352.35		9561.18
2970		3097.06		5018.82
5447.65		9005.29		13039.4
4860		6845.29		10260
7957.06		8497.06		9497.65
4161.18		5177.65		9100.59
7210.59		7401.18		9164.12
5447.65		7830		10418.8
7432.94		9974.12		13182.4
7814.12		9227.65		11149.4
6114.71		8163.53		10498.2
7401.18		8147.65		12483.5
7004.12		6750		10228.2
4605.88		8052.35		12340.6
5765.29		7210.59		9402.35
3827.65		8767.06		12642.4
7671.18		7337.65		10244.1
6194.12		6734.12		12150
8163.53		10514.1		14722.9
4939.41		9847.06		14198.8
3287.65		5908.23		10958.8
4288.23		4669.41		9021.18
3986.47		5384.12		10720.6
6670.59		7591.77		12261.2
4542.35		8846.47		9831.18
5463.53		7941.18		11340
8004.71		10831.8		12991.8
9831.18		10831.8		12705.9

## Sheet: 1d
	Healthy						Acute EAE
Spinal cord	0.019804	0.013038	0.015939	0.014397	0.015492	0.017437	0.318592	0.276406	0.309167	0.201562
Cortex	0.009597	0.016109	0.010877	0.010595	0.012345	0.009615	0.013772	0.020789	0.013885	0.005359

## Sheet: 1e
	Healthy					Acute EAE
NeuN-	0.0032	0.0019	0.0022	0.0082		1.0514	0.1416	0.1532	0.1458	0.4644
NeuN+	0.0039	0.0024	0.001	0.0007		0.0668	0.0061	0.0105	0.0068	0.0327

## Sheet: 1f
	Healthy							Acute EAE
Astrocytes	0.010707	0.008962	0.002056	0.006678	0.011783	0.009363		0.058609	0.018449	0.073706	0.031527	0.089846	0.0295	0.139957
Microglia	0.027147	0.030934	0.016181	0.01781	0.016527	0.028957		0.03138	0.038431	0.027337	0.044535	0.04971	0.074143	0.024055

## Sheet: 1g
Astrocytes	Microglia	Macrophages	Neutrophils	T cells
0.058609	0.03138	0.147037	0.268416	0.000502
0.018449	0.038431	0.407889	0.149175	0.002246
0.073706	0.027337	0.335962	0.074085	0.001844
0.031527	0.044535	0.228755	0.114224	0.001141
0.089846	0.04971	0.163479	0.265501	0.001065
0.0295	0.074143	0.232439	0.057176	0.00147
0.139957	0.024055	0.124795	0.304047	0.001899

## Sheet: 1h
PBS	IFNγ
4244	5616
3939	4951.67
3557	5856
3867	4977.33

## Sheet: 1i
PBS	IFNγ
1303	2516.33
1142	2834.33
1147.33	2043.33
1412	2521.67

## Sheet: 1j
PBS	IFNγ
0.264567	0.351461
0.085135	0.156649
0.021248	0.058395
0.140594	0.150956
0.09716	0.150377

[truncated: 4 more sheets: 1k, 1l, 1m, 1n]
