# Supplementary material for: A GDF-15–GFRAL axis controls autoimmune T cell responses during neuroinflammation
Source: Nat Immunol. 2026 Jan 15;27(3):503–15. doi: 10.1038/s41590-025-02406-1 (PMC12956584; doi:10.1038/s41590-025-02406-1)
Supplement: Supplementary file 6 — Statistical source data. [file 41590_2025_2406_MOESM6_ESM.xlsx]

## Sheet: 2a
	GFP OE										GDF-15 OE
0	100	100	100	100	100	100	100	100	100	100	100	100	100	100	100	100	100	100	100
1
2
3
4
5
6
7	104.142	103.743	103	101.923	102.577	103.352	102.105	100.559	100	101.478	99.4792	98.3871	95.5882	97.6471	103.333	97.3822	100	98.4127	96.4286
8	105.325	104.813	106	103.846	101.031	105.028	102.105	101.676	101.554	100.493	100	99.4624	97.549	99.4118	105	97.3822	100.599	103.175	97.9592
9	105.325	104.278	104.5	103.205	100	103.352	102.105	102.793	102.073	98.5222	99.4792	98.9247	94.1176	97.6471	106.111	96.8586	99.4012	98.9418	96.9388
10	105.917	103.209	103.5	102.564	99.4845	103.911	104.21	103.911	103.627	100.493	96.875	95.6989	93.6274	97.6471	103.889	97.3822	101.796	97.3545	95.4082
11	103.55	105.348	108	105.769	101.031	104.469	105.263	103.911	99.4819	100.985	98.4375	97.3118	90.6863	98.8235	102.222	97.3822	102.395	95.7672	94.898
12	104.142	102.139	104.5	105.769	99.4845	105.587	104.21	102.235	99.4819	104.433	95.8333	95.6989	91.1765	98.2353	103.889	96.3351	100.599	96.2963	93.8775
13	103.55	100	107	108.333	103.093	105.028	103.158	103.352	97.9275	104.433	95.3125	95.6989	90.1961	94.7059	103.889	95.8115	100	95.2381	93.8775
14	104.142	101.604	107	109.615	103.608	107.263	106.316	103.911	102.073	104.926	95.3125	96.7742	92.1569	95.8824	102.778	96.8586	101.198	97.8836	94.898
15	105.325	104.278	104	107.051	98.4536	106.704	107.895	103.911	101.036	104.433	93.2292	93.0108	88.2353	92.3529	100.556	93.7173	98.8024	96.2963	91.8367
16	104.734	103.743	107.5	107.692	98.4536	108.38	107.895	103.352	98.9637	106.897	91.6667	93.5484	85.7843	92.9412	100.556	93.1937	98.2036	95.7672	91.3265
17	104.734	104.278	109	111.538	100.516	105.587	108.947	104.469	99.4819	104.433	92.7083	93.0108	84.8039	91.7647	100	92.6702	97.6048	94.1799	89.2857
18	106.509	105.882	111	108.974	103.608	106.145	107.895	105.587	102.591	105.911	94.2708	94.6237	87.2549	93.5294	100	91.0995	97.006	96.2963	89.7959
19	109.468	109.626	112.5	108.974	104.639	107.263	108.421	107.263	103.627	108.374	96.3542	93.5484	90.6863	90.5882	101.111	89.0052	99.4012	96.2963	90.3061
20	111.243	110.16	108.5	109.615	100	110.615	111.579	107.263	103.109	108.374	93.2292	95.6989	87.2549	91.7647	98.3333	90.5759	98.2036	94.1799	90.3061
21	110.059	108.556	111.5	112.18	101.546	111.173	113.158	111.173	103.109	105.911	93.2292	93.5484	86.7647	92.3529	99.4444	91.623	95.2096	94.1799	89.7959
22	111.243	111.765	113.5	113.462	105.155	111.173	113.158	114.525	91.1917	107.389	95.8333	96.2366	89.7059	94.7059	99.4444	93.7173	101.198	97.8836	89.7959
23	113.018	109.091	111	109.615	104.124	102.235	108.421	110.615	90.6736	102.956	92.7083	92.4731	83.8235	91.1765	94.4444	90.5759	94.012	91.5344	89.2857
24	115.976	110.16	116	115.385	104.124	106.704	113.158	115.084	90.1554	106.897	93.2292	92.4731	85.2941	90	93.8889	89.0052	95.2096	92.0635	88.7755
25	113.609	110.16	115.5	113.462	103.608	107.263	113.684	113.966	89.6373	107.389	91.1458	92.4731	82.8431	89.4118	95.5556	87.4346	92.8144	91.0053	88.2653
26	115.385	110.16	116.5	115.385	105.67	108.939	115.79	116.201	87.0466	109.36	87.5	90.8602	80.3922	85.8824	95.5556	85.3403	91.018	90.4762	85.7143
27	117.751	111.765	121	117.949	108.247	110.615	118.421	117.877	84.9741	110.837	85.4167	87.0968	79.902	84.7059	97.2222	83.7696	88.0239	89.9471	83.6735
28	118.343	113.369	121.5	119.872	110.825	114.525	120	120.112	82.3834	112.315	82.2917	88.172	77.9412	82.9412	95.5556	83.7696	86.2275	88.3598	81.1225
29	118.343	113.904	122	119.231	112.371	115.642	122.105	121.788	82.3834	112.315	81.25	85.4839	76.9608	81.7647	94.4444	84.8167	86.8264	87.3016	81.1225
30	119.527	114.973	121	119.231	113.402	114.525	120	123.464	83.4197	114.286	80.7292	87.0968	79.4118	81.1765	92.7778	83.7696	85.6287	87.3016	82.1429
31	120.118	113.904	117	121.795	113.402	115.642	113.684	115.084	82.3834	112.808	80.2083	86.0215	78.9216	89.4118	92.2222	85.3403	85.6287	86.2434	81.1225
32	118.343	119.251	119.5	116.667	114.433	115.084	106.842	105.028	83.9378	113.3	82.2917	88.172	80.3922	84.1176	92.7778	86.3874	86.2275	87.3016	82.6531
33	102.367	113.904	113.5	105.128	112.887	115.642	96.3158	101.676	84.9741	112.315	82.8125	88.172	82.3529	85.2941	91.6667	85.8639	85.6287	87.8307	83.6735
34	98.8166	112.834	99.5	98.718	103.093	107.263	93.6842	99.4413	82.3834	112.315	82.2917	88.7097	81.3726	85.2941	93.3333	86.911	88.0239	86.2434	81.1225
35	93.4911	112.834	95	99.359	97.9381	96.648	94.2105	98.8827	84.456	106.404	80.2083	88.7097	81.8628	86.4706	95	86.911	90.4192	87.8307	83.1633
36	89.9408	107.487	95.5	101.282	93.8144	92.1788	93.1579	105.587	85.4922	99.5074	80.7292	91.3979	82.8431	86.4706	95	87.9581	92.8144	87.3016	84.1837
37	88.1657	106.952	93	101.282	92.268	93.2961	95.2632	107.263	84.456	99.5074	80.2083	92.4731	84.3137	85.2941	98.8889	88.4817	94.6108	88.3598	83.1633

## Sheet: 2b
	GFP OE										GDF-15 OE
0	0	0	0	0	0	0	0	0	0	0	0	0	0	0	0	0	0	0	0
1	0	0	0	0	0	0	0	0	0	0	0	0	0	0	0	0	0	0	0
2	0	0	0	0	0	0	0	0	0	0	0	0	0	0	0	0	0	0	0
3	0	0	0	0	0	0	0	0	0	0	0	0	0	0	0	0	0	0	0
4	0	0	0	0	0	0	0	0	0	0	0	0	0	0	0	0	0	0	0
5	0	0	0	0	0	0	0	0	0	0	0	0	0	0	0	0	0	0	0
6	0	0	0	0	0	0	0	0	0	0	0	0	0	0	0	0	0	0	0
7	0	0	0	0	0	0	0	0	0	0	0	0	0	0	0	0	0	0	0
8	0	0	0	0	0	0	0	0	0	0	0	0	0	0	0	0	0	0	0
9	0	0	0	0	0	0	0	0	0	0	0	0	0	0	0	0	0	0	0
10	0	0	0	0	0	0	0	0	0.5	0	0	0	0	0	0	0	0	0	0
11	0.5	0	0	0.5	0	0	2.25	0.5	1	0	0	0	0	0	0	0	0	0	0
12	0.5	0	1.25	2.5	1.25	1.25	3.5	1.25	2.25	0	0	0	0	0	0	0	0	0	0
13	1	0	3	2.75	3.25	2.25	3.25	3	2.25	0.5	0.5	0	0	0	0	0	0	0	0
14	2.75	1	3.5	3	3.25	3.25	3.25	3	2.75	2	0	0	0	0	0	0	0	0	0
15	3.25	1.5	3.5	3.5	3.5	3.5	3.25	3	2.25	2.5	0	0	0	0	0	0	0	0	0

## Sheet: 2c
GFP OE	GDF-15 OE
8	0.5
2.5	0
11.25	0
12.25	0
11.25	0
10.25	0
15.5	0
10.75	0
11	0
5

## Sheet: 2d
GFP OE	GDF-15 OE
3.25	0.5
1.5	0
3.5	0
3.5	0
3.5	0
3.5	0
3.5	0
3	0
2.75	0
2.5

## Sheet: 2e
Macrophages			Tcells
GFP OE	GDF-15 OE		GFP OE	GDF-15 OE
2.37079	0.02074		1.44234	0.06112
3.98218	0.02516		1.46236	0.07005
2.62819	0.07411		1.21779	0.08464
1.97727	0.04074		1.03291	0.06591
1.08839	0.01752		0.95195	0.05373
x10^5			x10^5

## Sheet: 2f
GFP OE	GDF-15 OE
1565	17
847	28
2360	15
1872	15
1533

## Sheet: 2g
GFP OE	GDF-15 OE
4143	939
2133	980
6422	604
3923	402
2457

## Sheet: 2h
	Veh												rhGDF-15
0	0	0	0	0	0	0	0	0	0	0	0		0	0	0	0	0	0	0	0	0	0	0	0
1
2	0	0	0	0	0	0	0	0	0	0	0		0	0	0	0	0	0	0	0	0	0	0	0
3
4	0	0	0	0	0	0	0	0	0	0	0		0	0	0	0	0	0	0	0	0	0	0	0
5	0	0	0	0	0	0	0	0	0	0	0		0	0	0	0	0	0	0	0	0	0	0	0
6	0	0	0	0	0	0	0	0	0	0	0		0	0	0	0	0	0	0	0	0	0	0	0
7	0	0	0	0	0	0	0	0	0	0	0		0	0	0	0	0	0	0	0	0	0	0	0
8	0	0	0	0	0	0	0	0	0	0	0		0	0	0	0	0	0	0	0	0	0	0	0
9	0	0	0	0	0	0	0	0	0	0	0		0	0	0	0	0	0	0	0	0	0	0	0
10	0	0	0	0	0	0	0	0	0	0	0		0	0	0	0	0	0	0	0	0	0	0	0
11	0	0	0	0	0	0	0	2	0	0	0		0	0	0	0	0	0	0	0	0	0	0	0
12	0	0	0	0	0.5	1.25	0	3	0	1	0		0	0	0	0	0	0	0	0	0	0	0	0
13	0	0	0	1.25	2	2.75	0	3.25	0	2.5	1.25		0	0	0	0	0.5	0.5	0	0	0	0	0	0
14	0	1.25	0	3	3	3.25	1	3.5	1	3.5	2.25		0	0	0	0	1	1.25	0	1	0	0	0	0
15	1.5	1.75	0.5	3	3.5	3.5	1.75	3.25	1	3.5	2.75		0.5	0	0	0	2.25	1.75	0	2	0	0	0	0
16	2.25	3	0.5	3	3.5	3.5	2.25	3	1	3.5	2.75		1.5	0	0	0	2.5	2.25	0	2.75	0	0	0	0
17	3	3	1.5	2.75	3	3.25	2.75	3	1	3.5	2.75		2.25	0	0	0	2.25	2.5	0	2.75	0	0	0	0
18	3.25	3	2.25	2.5	3	3	2.75	3	1	3.25	2.75		2.5	0.5	0	1.75	2	2.5	0	2.5	0	0	0	0
19	2.75	2.75	2.25	2	2.25	2.75	3	3	0.5	3	2		1.75	1	0	2.25	1.75	2	0	2.25	0	0	0	0.5
20	2.25	2.75	2	2	2.25	2.75	2.75	2.75	0	3	2		1.75	1.5	0	2.25	1.5	1.5	0	1.5	0	0	0	0.5
21	2.5	2.5	1.75	1.5	2.25	2.75	2.75	2.75	0	3	1.75		1.5	1.5	0	2.25	1.5	1.75	0	2	0	0	0	1
22	2.25	2.75	1.25	1.5	1.75	2.75	3	2.75	0	3	1.75		1.75	1.75	0	1.75	1.5	2	0	1.75	0	0	0	0
23	1.75	2	1.5	1.75	1.75	2.75	3	2.75	0	3	1.75		2	1.5	0	1.5	1.5	1.75	0	1.5	0	0	0	0
24	1.75	1.75	1.5	1.75	1.75	2.75	3	2.75	0	3	1.75		2	1.75	0	1.75	1.75	1.75	0	1.75	0	0	0	0
25	2	1.75	1.75	1.5	1.75	2.75	2.75	2.75	0	2.75	1.75		1.5	1.75	0	1.75	1.75	1.5	0	1.75	0	0	0	0
26	1.75	1.75	1.5	1.5	1.75	2.25	2.25	2.75	0	2.75	1.75		1.25	1.5	0	1.75	1.75	1.25	0	2	0	0	0	0
27	1.5	1.75	1.75	1.75	1.75	2.25	2.25	2.25	0	3	1.75		1.25	1.75	0	1.75	1.75	1.5	0	1.75	0	0	0	0
28	1.5	1.75	1.75	1.75	1.75	2.25	2.25	1.75	0	3	1.75		1.5	1.75	0	1.5	1.75	1.5	0	1.75	0	0	0	0
29	1.75	1.75	1.5	1.5	1.75	2.5	2.25	1.75	0	2.75	1.75		1.75	1.75	0	2.25	1.75	1.5	0	1.75	0	0	0	0

## Sheet: 2i
Veh	rhGDF-15
31.75	24.75
35.25	18
23.25	0
34	22.5
39.25	28.75
49	28.75
39.75	0
52	30.75
5.5	0
53	0
34.25	0
	2

## Sheet: 2j
Veh	rhGDF-15
3.25	2.5
3	1.75
2.25	0
3	2.25
3.5	2.5
3.5	2.5
3	0
3.5	2.75
1	0
3.5	0
2.75	0
	1

[truncated: 1 more sheets: 2k]
