# Supplementary material for: A GDF-15–GFRAL axis controls autoimmune T cell responses during neuroinflammation
Source: Nat Immunol. 2026 Jan 15;27(3):503–15. doi: 10.1038/s41590-025-02406-1 (PMC12956584; doi:10.1038/s41590-025-02406-1)
Supplement: Supplementary file 7 — Statistical source data. [file 41590_2025_2406_MOESM7_ESM.xlsx]

## Sheet: 3b
GFP OE	GDF-15 OE	GFP OE, EAE	GDF-15 OE, EAE
6.23476	1.10719	3.95312	0.563468
2.97851	1.61861	5.1524	1.48885
3.81166	2.07332	3.91026	0.817854
2.71465	0.883815	4.90878	1.38401
5.10054	0.782036	3.56204	1.22379

## Sheet: 3c
GFP OE	GDF-15 OE	GFP OE, EAE	GDF-15 OE, EAE
1.8826	0.477457	1.47359	0.143038
0.925712	0.617189	1.06139	0.424629
1.39754	0.74315	0.811024	0.256891
0.96977	0.348269	1.17287	0.478386
1.80178	0.333013	0.722542	0.311469

## Sheet: 3d
GFP OE	GDF-15 OE	GFP OE, EAE	GDF-15 OE, EAE
1.3986	0.041262	1.73558	0.574894
0.791854	0.268111	1.49846	1.31562
1.38629	0.307961	2.1006	0.372721
0.827834	0.114638	3.51681	0.440343
1.14378	0.146806	1.67693	1.99517

## Sheet: 3e
GFP OE	GDF-15 OE	GFP OE, EAE	GDF-15 OE, EAE
1.03102	0.030233	1.09465	0.401917
0.612937	0.213608	0.82092	0.83999
1.08923	0.239834	0.934849	0.260969
0.602573	0.088611	1.89963	0.283019
0.833166	0.119357	1.03952	1.13877

## Sheet: 3f
GFP OE	GDF-15 OE	GFP OE, EAE	GDF-15 OE, EAE
1503	1302	1263	1012
1561	1258	1451	988
1478	1538	1405	567
1470	1197	1270	842
1573	1059	1453	1136

## Sheet: 3g
GFP OE	GDF-15 OE	GFP OE, EAE	GDF-15 OE, EAE
232	266	228	208
254	248	240	203
257	258	248	160
257	234	238	196
269	232	281	205

## Sheet: 3h
GFP OE	GDF-15 OE	GFP OE, EAE	GDF-15 OE, EAE
611	624	585	549
636	619	559	605
642	625	565	568
600	588	587	593
610	568	631	567

## Sheet: 3i
GFP OE, EAE	GDF-15 OE, EAE
3.35	2.03
3.77	1.72
1.61	2.47
3.01	1.52
4.38	2.12
2.48	2.82
4.35	1.24

## Sheet: 3j
GFP OE, EAE	GDF-15 OE, EAE
21.3	12.2
24.3	9.88
18.9	8.56
11.9	10.8
18.9	15.6
19.7	14.2
22.9	12.6

## Sheet: 3k
GFP OE, EAE	GDF-15 OE, EAE
8.45	5.78
13.5	4.05
6.29	4.49
9.8	3.29
6.92	4.85
7.83	5.83
12.2	5.82

[truncated: 4 more sheets: 3l, 3m, 3n, 3o]
