# Supplementary material for: A GDF-15–GFRAL axis controls autoimmune T cell responses during neuroinflammation
Source: Nat Immunol. 2026 Jan 15;27(3):503–15. doi: 10.1038/s41590-025-02406-1 (PMC12956584; doi:10.1038/s41590-025-02406-1)
Supplement: Supplementary file 8 — Statistical source data. [file 41590_2025_2406_MOESM8_ESM.xlsx]

## Sheet: 4c
Naive		EAE d9
GFP OE	GDF-15 OE	GFP OE, EAE	GDF-15 OE, EAE
0.407086	0.403892	0.219109	0.641588
0.55397	0.959474	0.139386	0.892083
0.320218	0.641423	0.0646916	0.56268
0.420376	0.68411	0.520405	0.429682
0.446729	0.597834	0.435901	0.535729
0.446079	0.836081	0.191798	1.36752
	0.957104	0.280053

## Sheet: 4d
Naive		EAE d9
GFP OE	GDF-15 OE	GFP OE, EAE	GDF-15 OE, EAE
87.0031	306.188	23.2446	82.8726
61.4059	427.939	14.0909	240.374
94.4237	755.518	14.6363	104.103
101.388	507.554	22.8359	220.789
192.617	1256.28	12.0446	34.4165
124.112	378.158	2.80416	97.5733
	450.586	2.08903	153.485

## Sheet: 4e
HCl	NE	EP
12.2	1.66	1.5
35.9	11.5	4.27
61.1	27.5	12.3
70	48.5	32.6
63.7	30.7	21.8

## Sheet: 4f
HCl	NE	EP
23.5	9.41	8.52
50	24.6	14.1
68	41	23.5
74.7	62.9	46.5
72	43.7	37.8

## Sheet: 4g
HCl	NE	EP
78.8	62.3	62.9
82.1	67.9	59.5
80.3	70.7	70.3
84.7	78.1	70.1
73.2	66	64.5

## Sheet: 4h
HCl	NE	EP
3583	2080	2206
4041	2140	2593
4751	3511	2969
5544	4416	4057
3266	3040	2911

## Sheet: 4i
DMSO		CGP		ICI
HCl	NE	HCl	NE	HCl	NE
58.4	20.8	11.2	2.33	4.75	3.43
56.7	23	17.9	3.03	2.63	2.26
67.2	29.4	20.7	3.59	3.89	1.2
63.8	20.9	24.6	4.83	3.19	3.94
68.2	26.9	22	1.67	2.92	1.71
42.7	8.72	4.91	1.49	2.24	1.96

## Sheet: 4j
DMSO		CGP		ICI
HCl	NE	HCl	NE	HCl	NE
65.8	35	22.2	10.6	16.1	14.6
56.6	28.2	22	8.45	10	8.05
68.9	37.1	25.8	9.99	10.7	7.64
66	28.3	28.4	12	10.9	11.1
71.3	35.4	27.4	7.42	10.5	8.69
45.3	14.5	9.1	6.35	8.31	6.91
