# Supplementary material for: A GDF-15–GFRAL axis controls autoimmune T cell responses during neuroinflammation
Source: Nat Immunol. 2026 Jan 15;27(3):503–15. doi: 10.1038/s41590-025-02406-1 (PMC12956584; doi:10.1038/s41590-025-02406-1)
Supplement: Supplementary file 9 — Statistical source data. [file 41590_2025_2406_MOESM9_ESM.xlsx]

## Sheet: 5a
	GFP OE							GDF-15 OE
Gfral +/+	110.92	102	106.25	112	109.85			75.27	90.91	92.35	85.78	84.47
Gfral –/–	104.04	102.53	106.41	111.44	114.14	104.41	104.69	98.67	107.22	104.42	109	103.27	114.45

## Sheet: 5b
	GFP OE							GDF-15 OE
Gfral +/+	4.35106	3.78883	2.73683	3.9487	3.60231			2.13567	2.09312	1.71103	2.71697	1.82061
Gfral –/–	3.20331	4.13057	3.28988	4.62254	2.74612	4.28096	3.33517	5.03236	2.609	4.17511	2.56525	3.11792	3.24073
x 10^7

## Sheet: 5c
	GFP OE							GDF-15 OE
Gfral +/+	1.18071	1.24794	0.806134	1.17842	1.04263			0.831477	0.60762	0.527446	0.869108	0.881065
Gfral –/–	0.918079	1.12309	0.960559	1.27782	0.791061	1.13033	0.96713	1.14954	0.709419	1.12862	0.762425	0.880983	0.948373
x 10^7

## Sheet: 5d
	GFP OE							GDF-15 OE
Gfral +/+	3221	3221	3182	3325	3046			2544	2917	2750	2739	2314
Gfral –/–	3221	3332	3070	3292	3034	3279	3095	3420	2981	3182	3221	3286	3022

## Sheet: 5e
	GFP OE							GDF-15 OE
Gfral +/+	22.5	18.4	18	19.1	18.3			12.5	17.6	14.3	14.7	12.3
Gfral –/–	20	20.2	19.2	20.1	16.5	17.7	18	24.5	17.4	20.9	19.7	20.5	16.5

## Sheet: 5f
	Gfral +/+				Gfral –/–
0	100	100	100	100	100	100	100	100	100
1
2
3
4
5
6
7	95.1	93.27	100	94.44	104.65	101.46	104.69	101.39	108.33
8	92.65	93.72	98.16	93.52	101.86	100	101.04	96.3	102.94
9	93.14	93.72	98.16	93.52	100	100	102.6	100.46	104.41
10	91.18	92.83	96.31	92.59	96.28	98.54	101.56	97.22	102.94
11	90.2	91.03	91.24	90.74	98.14	98.06	99.48	95.37	101.96
12	92.16	92.38	94.01	92.59	100	100	101.04	96.76	101.96
13	90.69	91.48	95.85	90.74	100.47	99.03	103.13	99.07	97.06
14	90.2	90.58	95.39	89.81	101.4	100.97	104.17	97.22	98.04
15	89.71	90.13	95.39	89.35	103.26	101.94	104.69	96.3	98.04
16	91.18	91.93	94.47	87.96	106.98	101.94	107.81	96.3	98.04
17	91.67	91.93	97.7	88.89	104.65	99.03	107.81	97.22	100
18	89.71	89.69	94.47	89.35	106.98	100	106.77	99.54	96.57
19	88.24	88.79	89.4	91.67	106.98	100.97	106.77	104.17	99.51
20	87.25	87.44	89.86	89.81	107.44	100.97	105.21	106.02	104.9
21	91.67	90.58	93.55	90.28	106.98	100.49	108.85	108.33	102.45
22	82.35	86.1	88.48	89.35	101.4	96.12	102.6	102.31	102.45
23	80.88	85.2	86.18	88.89	100	94.17	104.69	100.46	104.9
24	80.88	84.75	83.87	85.65	97.67	96.12	101.56	98.61	104.41
25	80.88	84.75	84.33	84.26	98.6	96.6	104.17	99.07	105.88
26	79.41	84.75	84.33	85.19	99.07	98.06	106.25	101.39	107.84
27	78.43	82.51	81.57	84.26	100.47	98.54	108.33	104.17	109.31
28	77.94	82.51	80.65	85.65	100	97.09	107.81	106.48	108.82
29	78.92	84.75	81.11	84.72	101.4	99.03	108.85	106.02	108.82
30	78.92	85.2	80.65	83.33	103.26	99.51	110.42	108.33	104.41
31	78.43	83.41	79.72	78.7	98.6	91.26	105.21	105.09	98.53
32	79.41	84.75	78.8	77.78	90.23	86.41	96.35	94.91	89.71
33	82.84	87.89	88.02	76.85	85.12	84.95	89.58	89.81	88.73
34	84.31	88.79	85.71	76.39	80.93	86.89	86.46	83.8	85.29
35	83.33	89.69	83.87	75.93	80.47	85.92	85.94	79.63	80.88
36	82.84	91.48	85.25	75.93	80	84.95	87.5	80.56	82.84

## Sheet: 5g
	Gfral +/+				Gfral –/–
0	0	0	0	0	0	0	0	0	0
1	0	0	0	0	0	0	0	0	0
2	0	0	0	0	0	0	0	0	0
3	0	0	0	0	0	0	0	0	0
4	0	0	0	0	0	0	0	0	0
5	0	0	0	0	0	0	0	0	0
6	0	0	0	0	0	0	0	0	0
7	0	0	0	0	0	0	0	0	0
8	0	0	0	0	0	0	0	0	0
9	0	0	0	0	0	0	0	0	0
10	0	0	0	0	0	0	0	0	0.5
11	0	0	0	0	2	0	1.75	2.25	1.75
12	0	0	0	0	3.25	0	2.75	2.75	2.5
13	0	0	0	0	3.5	0	3.5	3.5	3
14	0	0	0	0	3.5	1.5	3.5	3.5	3.25
15	0	0	0	0	3.5	2.75	3.5	3.5	3

## Sheet: 5h
Gfral +/+	Gfral –/–
0	15.75
0	4.25
0	15
0	15.5
	14

## Sheet: 5i
Gfral +/+	Gfral –/–
0	3.5
0	2.75
0	3.5
0	3.5
	3.25

## Sheet: 5j
Macrophages		Tcells
Gfral +/+	Gfral –/–	Gfral +/+	Gfral –/–
0.13952	4.06257	0.0437	0.86488
0.03061	4.19033	0.01367	0.65859
0.02569	6.18679	0.0089	0.98153
0.30634	8.45577	0.13672	1.11994
	4.63819		0.96761
x 10^5		x 10^5

[truncated: 4 more sheets: 5k, 5l, 5m, 5o]
