# Supplementary material for: A GDF-15–GFRAL axis controls autoimmune T cell responses during neuroinflammation
Source: Nat Immunol. 2026 Jan 15;27(3):503–15. doi: 10.1038/s41590-025-02406-1 (PMC12956584; doi:10.1038/s41590-025-02406-1)
Supplement: Supplementary file 10 — Statistical source data. [file 41590_2025_2406_MOESM10_ESM.xlsx]

## Sheet: 6b
	Ctrl					Gfral-hM3Dq
0	100	100	100	100	100	100	100	100	100	100
1	100.571	103.226	98.9744	100.5	97.1564	95.2096	95.4082	95.2153	94.47	94.8718
2	101.714	104.301	101.538	103	99.5261	94.012	92.3469	94.7368	90.3226	91.8803
3	101.714	101.075	103.59	104.5	101.896	98.8024	98.9796	99.5215	93.0876	93.1624
4	100.571	98.9247	100	100.5	92.4171	94.6108	96.9388	96.6507	95.8525	96.1538
5	101.714	99.4624	97.9487	100.5	94.7867	95.2096	100	95.6938	97.235	98.2906
6	103.429	98.9247	100.513	100	96.2085	93.4132	102.041	96.6507	100	102.564
7	103.429	100	101.026	101.5	97.1564	91.6168	94.3878	97.1292	91.7051	95.7265
8	108.571	102.688	102.564	104	100.474	91.018	90.8163	98.0861	88.0184	91.8803
9	108	103.226	104.103	104.5	99.5261	93.4132	88.7755	100.478	85.2535	87.6068
10	110.286	106.452	105.641	106	104.265	95.8084	88.2653	99.5215	82.0276	81.1966
11	109.714	105.376	106.667	105.5	104.739	97.006	93.3673	102.871	86.6359	88.8889
12	109.714	105.914	108.718	107	100.948	98.8024	95.9184	103.349	89.8618	93.5897
13	108.571	105.914	103.077	108	101.422	96.4072	100	102.392	94.47	97.8632
14	96.5714	98.3871	96.4103	103	101.896	93.4132	100	100.957	95.8525	98.2906
15	92.5714	89.7849	91.7949	91.5	101.422	95.2096	100.51	100.478	94.9309	98.7179
16	86.2857	88.172	89.2308	87	101.422	92.2156	97.9592	100.478	93.0876	95.7265
17	86.2857	87.0968	92.3077	87.5	103.318	93.4132	96.4286	101.435	91.7051	91.8803
18	93.1429	88.7097	96.4103	85	101.896	96.4072	94.898	97.6077	90.3226	92.735

## Sheet: 6c
Ctrl	Gfral-hM3Dq
1.71429	-5.98802
4.30108	-7.65306
1.53846	-5.26316
3	-9.67742
-0.473934	-8.11966

## Sheet: 6d
	Ctrl					Gfral-hM3Dq
0	0	0	0	0	0	0	0	0	0	0
1	0	0	0	0	0	0	0	0	0	0
2	0	0	0	0	0	0	0	0	0	0
3	0	0	0	0	0	0	0	0	0	0
4	0	0	0	0	0	0	0	0	0	0
5	0	0	0	0	0	0	0	0	0	0
6	0	0	0	0	0	0	0	0	0	0
7	0	0	0	0	0	0	0	0	0	0
8	0	0	0	0	0	0	0	0	0	0
9	0	0	0	0	0	0	0	0	0	0
10	0	0	0.5	0	0.5	0	0	0	0	0
11	1.5	0	1.25	0	0.5	0	0	0	0	0
12	2.25	1.5	2.5	1.5	0.5	0	0	0	0	0
13	3	2.5	3	3	0.5	0	0	0	0	0
14	3.25	3	3	3.5	0.5	0	1	0	0	0
15	3	3	2.75	3.5	0.5	0	1	0.5	0	0

## Sheet: 6e
Ctrl	Gfral-hM3Dq
13	0
10	2
13	0.5
11.5	0
3	0

## Sheet: 6f
Ctrl	Gfral-hM3Dq
3.25	0
3	1
3	0.5
3.5	0
0.5	0

## Sheet: 6g
Microglia		Macrophages		Neutrophils		T cells		B cells		cDCs		NK cells		NK T cells
Ctrl	Gfral-hM3Dq	Ctrl	Gfral-hM3Dq	Ctrl	Gfral-hM3Dq	Ctrl	Gfral-hM3Dq	Ctrl	Gfral-hM3Dq	Ctrl	Gfral-hM3Dq	Ctrl	Gfral-hM3Dq	Ctrl	Gfral-hM3Dq
0.31538	0.18707	0.18303	0.1003	3.295	1.8096	1.8231	0.7859	1.335	0.308	0.7116	0.3118	0.2981	0.1149	0.706	0.383
1.64328	0.10969	1.11297	0.02787	3.6644	2.0637	4.0437	0.1823	2.085	0.395	2.2672	0.0332	0.8042	0.0474	2.465	0.106
1.44643	0.16497	3.75226	0.08662	5.3048	1.6722	8.799	0.6335	9.576	0.841	4.8863	0.2533	1.9012	0.11	6.277	0.285
1.40937	0.24425	1.48905	0.24853	0.8774	0.8165	3.3155	0.9445	3.247	0.387	2.2331	0.6941	0.9346	0.2077	2.257	0.833
1.42361	0.25893	2.06414	0.02257	3.111	0.7389	7.1381	0.0949	4.694	0.762	3.0585	0.0134	0.7755	0.048	2.858	0.227
x 10^5		x 10^5		x10^4		x 10^4		x 10^3		x10^4		x10^4		x10^3

## Sheet: 6h
Ctrl	Gfral-hM3Dq
0.025387	0.202208
0.0656701	1.21333
0.169096	0.312219
0.0768519	0.140649
0.102541	0.0828633
0.076815	0.158179
0.0205742

## Sheet: 6i
Ctrl	Gfral-hM3Dq
78.2985	104.182
65.604	210.304
67.9927	332.361
50.0037	84.4534
136.438	126.65
87.6097	108.415
126.237	98.0582
150.478	179.135
102.806	195.569

## Sheet: 6j
Ctrl	Gfral-hM3Dq
3511	3359
3101	3462
3532	3163
4066	3693
3504	2739
3959	2755
3701	2619
3547

## Sheet: 6k
Ctrl	Gfral-hM3Dq
13732	13989
19211	6821
17327	9951
17125	14754
17654	5701
