# Supplementary material for: A GDF-15–GFRAL axis controls autoimmune T cell responses during neuroinflammation
Source: Nat Immunol. 2026 Jan 15;27(3):503–15. doi: 10.1038/s41590-025-02406-1 (PMC12956584; doi:10.1038/s41590-025-02406-1)
Supplement: Supplementary file 11 — Statistical source data. [file 41590_2025_2406_MOESM11_ESM.xlsx]

## Sheet: ED 1a
Gdf15 +/+	Gdf15 –/–
35.55	0
43.82	0
48.38	0
57.21

## Sheet: ED 1b
C	×C57BL/6J	×BALB/c
15.16	58.05	61.49
24.72	45.96	202.83
53.18	69.68	181.43
28.84	79.83	139.57
34	67.14	80.2
28.95	74.84	74.26
40.4	67.42	139.04
35.71	75.72	116.29
36.44		95.46
49.06		60.49
35.22		77.77
48.28		62.69
38.91		53.47
37.67		46.48
32.55		46.22
28.24
55.1
20.12
18.7
17.68
35.8
12.44
13.64

## Sheet: ED 1c
> 5 pups	< 5 pups
61.49	53.47
202.83	46.48
181.43	46.22
139.57
80.2
74.26
139.04
116.29
95.46
60.49
77.77
62.69

## Sheet: ED 1d
Healthy		EAE d15
Gdf15 +/+	Gdf15 –/–	Gdf15 +/+	Gdf15 –/–
24.16	26.2	66.26	29.88
25.64	29.56	91.78	30.92
26.56	31.64	81.14	30.56
27.74		59.26

## Sheet: ED 1e
Spinal cord			Cortex
Healthy	Acute EAE	Chronic EAE	Healthy	Acute EAE	Chronic EAE
0.8673	2.81264	1.44251	1.11051	1.17514	1.16974
1.12288	1.64877	1.46557	0.956277	1.2185	1.132
0.980036	1.30479	1.18373	0.898462	1.10515	1.26754
0.942244	1.77047	1.13057	0.944263	1.19137	1.11588
1.00246		1.5277	1.08663		1.13738
1.08509			1.00386

## Sheet: ED 1f
Healthy	Preclinical EAE
1.02	1
0.91	1.16
1.34	0.95
0.94	1.11
0.94	0.96
0.85	1.6
	0.91
	0.93
	0.92

## Sheet: ED 1g
	Healthy					Acute EAE
F	0.000446	0.000501	0.002111	0.004588	0.003312	0.473685	0.058234	0.062241	0.05045	0.149685
M	0.004239	0.001083	0.001716	0.001042	0.001885	0.026479	0.052121	0.017775	0.030884	0.072897

## Sheet: ED 1h
Astrocytes	Microglia	Macrophages	Neutrophils	T cells
6.99	13	13.5	16.7	17.5
3.57	17.4	18	13.1	21
3.53	13.7	19.1	9.67	21.7
6.15	17.3	16.7	8.91	14.6
3.43	9.19	13.4	17.5	23.8
6.99	15.6	15.4	5.76	14.9
3.56	12.3	27.9	12.5	18.1

## Sheet: ED 1i
Healthy	Acute EAE	Chronic EAE
27.908	45.03	99
18.0479	34.36	55.92
33.0902	13.1	24.92
26.6313	43.75	66.93
27.908	38.67	67.58
20.076	36.13	72.15
43.491	20.79	88.01
24.4159	21.23	43.95
38.2434	26.77	38.38

## Sheet: ED 1j
Healthy	Late chronic EAE
14.42	33.02
19.69	24.88
24.45	21.86
19.25	34.73
19.69	24.02
24.02	24.02
27.03	37.3
25.74	33.02
22.72	24.45
37.72	43.71
	25.31
	19.69
	21.7
	27.89
	27.03
	41.14
	27.89
	24.88
	38.15

[truncated: 3 more sheets: ED 1k, ED 1l, ED 1m]
