# Supplementary material for: A GDF-15–GFRAL axis controls autoimmune T cell responses during neuroinflammation
Source: Nat Immunol. 2026 Jan 15;27(3):503–15. doi: 10.1038/s41590-025-02406-1 (PMC12956584; doi:10.1038/s41590-025-02406-1)
Supplement: Supplementary file 12 — Statistical source data. [file 41590_2025_2406_MOESM12_ESM.xlsx]

## Sheet: ED 2a
Gdf15 +/+	Gdf15 –/–
1	0.929

## Sheet: ED 2b
Gdf15 +/+	Gdf15 –/–
10	10
12	9
9	12
9	9
11	9
11	9
8	7
9	7
11	10
9	10
12	10
13	10
10	9
11

## Sheet: ED 2c
	Gdf15 +/+														Gdf15 –/–
0	100	100	100	100	100	100	100	100	100	100	100	100	100	100	100	100	100	100	100	100	100	100	100	100	100	100	100
1
2	97.9592	97.3958	93.0693	95.5157	91.8103	104.036	100	99.5781	99.5556	98.0159	93.75	96.7033	96.6805	97.0149	96.8421	95.5307	98.6667	94.9367	96.3855	100	97.7778	101.154	100.376	95.0382	101.128	92.0833	97.7876
3
4
5
6	105.102	101.562	99.0099	104.484	93.9655	106.278	104.198	96.6245	102.222	97.2222	99.6094	101.099	102.905	98.8806	103.158	100	100.444	98.3122	100.402	104.938	96.4444	103.462	101.504	94.6565	102.256	99.1667	101.77
7	105.612	101.562	99.505	106.278	95.6897	105.83	102.672	101.688	104	95.6349	98.0469	100	99.1701	98.5075	103.684	102.793	101.778	98.3122	99.1968	105.761	92.4444	96.1538	100.376	93.5114	102.256	95.8333	100
8	106.633	103.125	101.485	106.726	96.5517	108.969	100.763	101.266	103.556	95.6349	100	103.297	100	98.8806	104.737	103.352	100.889	100	97.992	105.35	87.1111	88.8462	101.128	93.8931	104.135	100.833	103.097
9	107.653	104.167	103.96	106.278	96.5517	108.52	95.0382	90.7173	105.333	89.2857	102.734	102.93	95.8506	100	104.211	100	102.222	92.4051	90.7631	104.115	82.6667	82.3077	101.128	94.6565	103.759	95.8333	92.0354
10	94.898	104.688	98.5149	93.722	94.8276	104.933	87.4046	83.1224	106.667	83.7302	101.562	102.564	90.4564	95.1493	89.4737	88.2682	101.778	80.5907	83.9357	89.7119	78.2222	80	89.8496	82.4427	89.0977	85	85.3982
11	87.2449	104.167	92.5743	86.5471	84.4828	92.8251	82.8244	81.0127	100.889	79.3651	98.8281	101.832	82.9876	86.9403	84.7368	80.4469	104	77.2152	82.3293	85.5967	77.7778	79.6154	84.2105	77.4809	82.3308	78.3333	81.4159
12	85.7143	94.7917	87.1287	83.8565	81.0345	93.722	76.3359	81.8565	92.8889	75.3968	97.2656	100	80.9129	82.8358	81.0526	83.2402	101.778	75.1055	80.7229	82.716	72.4444	75.3846	78.9474	75.5725	78.5714	45.4167	83.1858
13	85.7143	90.1042	85.6436	83.4081	75.8621	84.3049	80.916	76.7932	86.2222	75.7937	94.1406	95.9707	79.668	80.597	80	83.7989	100	78.903	81.1245	80.6584	81.1277	75.7692	78.1955	71.7557	79.6992	80	83.6283
14	82.6531	85.4167	88.6139	81.1659	75.8621	83.4081	83.9695	76.3713	84.8889	80.1587	87.8906	90.1099	78.4232	81.7164	77.3684	82.6816	97.3333	75.9494	81.9277	79.0123	81.2096	75.3846	80.4511	81.2096	83.0827	79.5833	80.531
15	82.1429	86.4583	94.5545	78.9238	80.1724	86.5471	87.0229	80.1688	84.8889	88.8889	85.1562	85.7143	79.2531	78.7313	81.5789	79.3296	94.6667	75.5274	81.5261	79.8354	81.8624	76.5385	84.2105	81.8624	79.3233	81.6667	86.2832
16	82.6531	89.5833	100.495	79.8206	81.8966	89.6861	91.6031	85.654	88.4444	88.8889	83.2031	85.348	77.1784	76.8657	83.1579	78.2123	90.6667	76.3713	80.7229	80.2469	81.4745	77.6923	86.8421	81.4745	77.8195	80.4167	84.0708
17	79.5918	92.7083	101.98	82.5112	82.3276	91.4798	89.313	83.5443	85.7778	84.9206	80.8594	84.6154	78.0083	76.1194	86.8421	79.3296	87.5556	75.5274	79.1165	82.3029	82.3029	76.9231	91.7293	82.3029	77.0677	80	88.9381
18	81.1224	96.3542	100.99	85.6502	81.0345	92.3767	87.0229	83.1224	86.6667	86.1111	84.375	85.348	79.668	77.2388	92.1053	77.095	88.8889	75.1055	80.3213	82.7533	82.7533	78.8462	92.8571	82.7533	78.9474	77.0833	86.2832
19	84.1837	97.3958	100.495	88.3408	84.4828	95.0673	85.4962	81.0127	88.8889	84.127	82.0312	85.348	80.9129	80.597	93.1579	78.7709	89.7778	70.4641	81.1245	82.4848	82.4848	77.6923	88.3459	82.4848	79.6992	80.4167	85.3982
20	88.2653	100	101.485	86.5471	84.9138	102.691	91.6031	86.4979	94.6667	80.9524	85.1562	88.6447	85.4772	82.4627	96.8421	86.0335	88.8889	85.7584	83.5341	85.7584	85.7584	81.5385	80.0752	85.7584	79.6992	85.8333	89.3805
21	94.898	96.3542	101.485	88.7892	85.7759	98.6547	92.3664	88.1857	93.3333	79.7619	86.7188	87.5458	86.3071	83.5821	91.0526	89.9441	86.6667	84.6133	81.5261	84.6133	84.6133	79.2308	77.0677	84.6133	77.0677	89.5833	89.3805
22	91.3265	94.7917	103.465	87.8924	86.2069	100.448	95.4198	91.9831	91.5556	84.9206	90.625	89.3773	89.2116	86.5672	90	96.0894	84.4444	82.5076	71.4859	82.5076	82.5076	78.8462	76.3158	82.5076	75.5639	80	89.823
23	94.898	99.4792	105.446	90.583	90.5172	100	100	94.9367	93.3333	91.6667	93.75	89.7436	89.6266	88.806	91.0526	97.2067	80.4444	84.3673	84.5961	84.3673	84.3673	77.6923	84.5865	84.3881	75.5639	81.6667	86.7257
24	94.3878	101.562	103.465	92.8251	88.3621	100	101.145	94.0928	91.1111	90.0794	93.75	91.5751	94.1909	87.3134	91.0526	97.2067	83.5556	84.0809	84.0809	84.0809	84.0809	76.9231	87.9699	84.0809	69.5489	85.4167	80.9735

## Sheet: ED 2d
Gdf15+/+ ♀	Gdf15+/+ ♂	Gdf15 –/– ♀	Gdf15 –/–♂
3.5	3.5	3.5	4
2.75	3.5	3.5	4
2.75	3.5	3.25	4
3.5	3.25	4	3.5
3.5	3		3.5
	3.25		4
	3.5		4
	3.25		3.5
	3.5		3.5

## Sheet: ED 2e
Gdf15+/+ ♀	Gdf15+/+ ♂	Gdf15 –/– ♀	Gdf15 –/– ♂
43.25	36	42.75	50.81
28	42.25	46.75	47.26
32.75	45	26.75	53.95
44.5	35	48.53	54.5
40.25	40.5		40.5
	32.25		44.26
	35		43.5
	43.25		46.75
	36.75		49.5

## Sheet: ED 2f
Gdf15 +/+	Gdf15 –/–
9.25	10.75
4	9
6.25	15.75
4.25	10.5
2	4.25
1.5	5.75
	10.25
	7

## Sheet: ED 2g
Gdf15 +/+	Gdf15 –/–
10.0628	4.99422
1.68048	5.609
6.3612	9.87272
4.82006	6.8016
2.49456	5.34
1.20658	5.48168
	5.68934
	3.17414
x10^5

## Sheet: ED 2h
I-A/I-E		P2RY12		GPNMB
Gdf15 +/+	Gdf15 –/–	Gdf15 +/+	Gdf15 –/–	Gdf15 +/+	Gdf15 –/–
467	610	1467	1165	6.04	13.2
378	634	3022	1072	29.4	13.8
419	1112	2168	1453	6.55	7.21
310	660	2025	1811	6.61	12
293	306	1987	2476	14.4	13.7
274	299	2156	1538	21.9	6.96
	473		1138		23.7
	582		1573		15.1

## Sheet: ED 2i
I-A/I-E		GPNMB
Gdf15 +/+	Gdf15 –/–	Gdf15 +/+	Gdf15 –/–
2382	2091	306	383
1603	2359	302	358
2860	5616	332	427
2185	3942	290	377
1961	3483	257	343
391	1059	200	249
	2017		326
	1658		308
