# Supplementary material for: A GDF-15–GFRAL axis controls autoimmune T cell responses during neuroinflammation
Source: Nat Immunol. 2026 Jan 15;27(3):503–15. doi: 10.1038/s41590-025-02406-1 (PMC12956584; doi:10.1038/s41590-025-02406-1)
Supplement: Supplementary file 13 — Statistical source data. [file 41590_2025_2406_MOESM13_ESM.xlsx]

## Sheet: ED 3c
GFP OE	GDF-15 OE
0	3938.47
0	2913.73
0	8494.31
0	1313

## Sheet: ED 3d
GFP OE	GDF-15 OE
29.28	347.51
36.71	529.26
57.22	416.27
9.35	177.27
48.47	322.74
49.93	143.45

## Sheet: ED 3e
GFP OE	GDF-15 OE
1.42124	192.553
0.988377	201.066
0.959519	157.299
0.964329	117.908
0.750301	54.3006
0.916232	98.6453

## Sheet: ED 3f
	GFP OE						GDF-15 OE
0	100	100	100	100	100	100	100	100	100	100	100	100
1
2
3
4
5
6
7	105.61	105.5	103.29	99.56	98.95	101.43	97.07	95.05	94.26	97.26	89.13	97.25
8	104.08	104	103.29	98.67	100.52	100.95	98.05	95.54	94.74	99.54	89.57	96.7
9	105.1	104	104.23	99.56	101.05	102.38	97.07	94.55	94.26	97.72	89.57	96.7
10	104.59	105	102.35	99.12	103.66	102.38	97.07	89.6	93.78	95.89	86.96	95.6
11	104.59	106	102.82	99.56	104.19	102.86	95.61	92.08	89.95	94.52	87.83	97.25
12	105.61	107	103.29	100.44	101.57	101.43	92.2	88.12	91.39	92.24	86.52	96.7
13	104.08	103	103.76	98.23	102.09	100.95	93.66	86.63	89	93.61	83.48	96.7
14	104.59	103	104.69	99.56	102.62	103.81	93.17	84.16	87.56	94.52	85.22	97.8
15	105.1	104.5	102.35	97.35	102.09	100.48	90.73	77.72	84.69	92.24	81.74	94.51
16	108.16	104.5	107.04	102.65	107.85	101.43	92.2	84.16	87.08	96.35	85.22	95.6
17	105.1	102	106.1	100	108.9	105.24	89.76	84.16	86.6	93.61	84.78	94.51
18	103.57	102	104.69	98.23	102.09	102.38	85.85	80.69	83.73	88.58	83.91	93.41
19	106.12	103	106.57	99.56	104.71	103.81	86.34	81.68	82.3	89.5	84.78	93.96
20	106.63	106	104.23	101.77	106.81	103.33	86.83	79.21	81.82	88.58	82.61	92.86
21	106.12	103	107.04	98.23	107.85	104.76	85.85	78.22	81.34	91.32	84.35	94.51

## Sheet: ED 3g
Microglia		Neutrophils		cDC		NK cells		NK T cells		B cells
GFP OE	GDF-15 OE	GFP OE	GDF-15 OE	GFP OE	GDF-15 OE	GFP OE	GDF-15 OE	GFP OE	GDF-15 OE	GFP OE	GDF-15 OE
6.32387	0.76649	0.31885	0.14633	7.6214	0.0515	1.4511	0.15	5.072	0.379	2.7693	0.188
4.61267	0.67328	1.66495	0.21418	7.8885	0.0516	1.6371	0.1529	6.095	0.389	4.0966	0.2894
3.08404	0.75071	1.85024	0.2601	7.0148	0.1618	1.4218	0.186	4.422	0.513	2.9961	0.2795
3.79641	0.59176	0.30165	0.12495	7.8997	0.1913	1.6527	0.1772	4.185	0.465	2.5819	0.2516
4.06889	0.61268	0.26928	0.10858	4.9952	0.0483	1.0502	0.1493	3.085	0.424	1.8369	0.1735
x10^5		x10^4		x10^4		x10^4		x10^3		x10^4

## Sheet: ED 3h
GFP OE	GDF-15 OE
488	62
499	119
521	129
493	104
454

## Sheet: ED 3i
GFP OE	GDF-15 OE
16267	7870
13894	8709
28452	13976
21589	9489
31519

## Sheet: ED 3j
GFP OE	GDF-15 OE
176.114	312.805
183.159	188.672
263.905	215.561
333.339	164.59
36.3292

## Sheet: ED 3k
	GFP OE							GDF-15 OE							GFP OE Paired
0	100	100	100	100	100	100	100	100	100	100	100	100	100	100	100	100	100	100	100	100	100	100
1
2
3
4
5
6
7	88.67	101.49	98.52	101.71	104.26	99.49	98.3	97.42	95.43	88.41	91.55	97.08	101.06	97.55	99.5	99.57	100.98	106.38	103.09	99.54	101.83	102.4
8	90.15	96.04	93.1	96.57	95.74	93.4	92.61	93.81	91.88	89.37	89.2	91.23	97.34	91.18	100.5	96.52	97.55	106.38	104.64	96.76	97.56	101.92
9	91.63	100.5	98.52	101.71	96.81	93.4	96.59	91.24	90.86	85.99	86.85	88.89	91.49	88.73	98.51	92.61	93.63	100	98.45	92.59	97.56	99.52
10	92.12	98.02	96.06	99.43	97.34	95.43	95.45	90.21	89.34	84.54	85.92	87.72	87.77	85.78	95.54	89.13	92.65	101.06	97.42	90.74	95.12	97.6
11	91.13	98.02	96.55	99.43	96.81	94.42	95.45	86.6	86.29	83.57	83.57	86.55	86.17	83.33	93.07	86.09	90.69	99.47	95.88	89.35	93.29	95.67
12	89.66	96.04	95.07	96	96.28	94.42	93.75	88.66	87.31	84.54	84.04	85.96	86.7	83.82	90.59	83.04	87.25	95.21	91.75	87.04	89.63	92.79
13	95.07	101.49	100.99	103.43	101.06	98.98	99.43	87.11	88.32	84.54	82.16	83.04	86.7	88.24	96.53	88.26	93.14	102.13	97.42	91.67	94.51	98.56
14	101.48	106.93	107.88	107.43	102.13	100	103.41	84.54	88.83	85.02	82.63	81.87	84.04	89.22	101.98	86.52	97.06	105.32	102.58	88.89	100	101.92
15	104.43	105.45	107.88	109.14	107.98	105.58	109.09	85.05	87.31	83.57	79.81	81.29	83.51	87.75	101.49	90.43	102.94	110.64	107.22	92.59	106.71	99.04
16	100.99	106.44	104.93	109.71	103.72	105.58	109.09	86.08	89.34	83.09	77.46	78.95	81.91	88.73	101.98	92.17	100.98	107.45	103.61	98.15	105.49	97.6
17	100.49	105.45	102.46	106.29	103.19	104.57	106.82	84.02	89.85	84.54	78.4	78.95	88.3	87.25	101.98	91.3	99.51	106.91	103.09	101.85	106.71	100
18	100.99	103.96	101.48	106.29	103.72	106.6	106.82	86.6	94.42	88.41	81.22	84.8	93.09	91.18	102.97	97.83	101.47	111.7	105.67	106.94	108.54	101.92
19	103.94	101.49	101.97	108	103.72	105.58	108.52	85.05	97.46	88.89	83.1	90.64	94.68	98.53	99.01	100	100.49	111.7	104.64	102.78	110.98	99.04
20	101.48	102.48	101.97	109.14	104.26	102.54	107.39	87.63	97.97	88.41	81.69	93.57		102.94	97.52	98.26	101.47	109.57	104.12	103.24	111.59	99.52
21	102.46	103.96	105.91	109.71	103.72	102.54	108.52	89.69	97.46	89.86	84.98	96.49	95.74	102.45	105.94	99.57	102.94	111.17	105.67	105.56	115.85	105.77
22	93.6	96.0396	100	98.8571	93.62	97.97	102.27	84.0206	90.8629	85.5072	79.8122	92.9825	89.8936	95.098	99.505	97.3913	96.0784	108.51	97.9381	99.07	108.54	97.6
23	94.58	95.5446	100.493	103.429	97.87	101.02	105.11	85.0515	89.3401	85.5072	78.8732	92.9825	87.766	95.098	100.99	100.435	100	112.23	98.4536	100.93	109.15	99.04
24	96.06	98.0198	103.448	104.571	99.47	101.02	105.68	84.0206	85.7868	85.5072	77.9343	90.6433	85.6383	90.6863	105.941	102.174	102.451	115.43	100	101.39	110.37	102.88
25	99.51	101.485	103.941	108	100.53	105.08	109.09	82.9897	86.802	85.0242	78.4038	87.7193	82.4468	89.2157	104.95	106.522	104.412	118.09	99.4845	98.15	109.76	101.92
26	98.52	105.941	106.897	112.571	105.32	105.08	113.07	81.9588	85.7868	82.6087	76.9953	85.9649	80.8511	88.2353	106.931	106.522	106.863	120.74	105.155	104.63	115.24	105.77
27	103.45	102.97	107.882	113.143	106.38	108.12	111.93	79.3814	83.2487	80.1932	77.9343	85.3801	80.3191	87.2549	109.406	110.87	107.843	119.68	106.186	107.87	114.02	108.65
28	104.93	106.931	111.823	119.429	111.17	109.64	114.2	79.8969	84.7716	78.2609	77.4648	87.1345	80.8511	88.7255	113.861	110.87	105.882	122.87	109.794	110.65	118.9	114.42
29	104.43	107.921	111.823	118.857	113.3	110.66	115.91	80.4124	84.264	78.2609	76.0563	86.5497	80.3191	88.2353	112.871	109.565	94.6078	124.47	110.309	110.65	119.51	113.94
30	104.93	108.911	101.97	124	112.77	110.66	117.05	81.4433	85.7868	76.3285	79.3427	85.9649	81.383	87.7451	118.317	112.174	86.7647	127.13	112.887	113.43	120.12	113.46
31	96.55	106.931	94.0887	117.714	113.3	106.09	113.64	82.4742	82.2335	77.7778	77.9343	87.1345	80.3191	88.7255	115.347	113.043	87.7451	114.36	112.371	113.43	121.34	98.56
32	86.7	94.0594	89.1626	102.857	113.83	96.95	98.86	81.9588	84.264	75.3623	79.3427	85.3801	81.383	88.2353	112.871	97.8261	84.3137	104.26	97.4227	92.13	119.51	97.12
33	83.25	89.604	89.1626	96	110.11	92.39	94.32	84.0206	82.7411	77.7778	80.2817	85.3801	80.8511	87.7451	106.436	94.7826	84.8039	100.53	92.268	88.43	113.41	98.08
34	83.74	90.099	91.6256	99.4286	100.53	88.83	89.77	83.5052	84.7716	75.3623	77.9343	85.9649	82.4468	86.7647	104.95	90.8696	84.3137	96.81	90.2062	90.74	99.39	101.92
35	81.77	92.0792	94.5813	101.143	98.4	92.89	90.91	85.0515	86.2944	76.3285	80.2817	89.4737	81.9149	86.2745	100	90	84.8039	98.4	86.0825	89.35	93.9	104.81
36	82.27	86.6337	98.5222	99.4286	96.28	93.91	92.61	86.5979	87.3096	76.3285	82.1596	91.2281	83.5106	86.2745	97.0297	82.6087	83.3333	95.21	85.0515	88.43	91.46	105.29

## Sheet: ED 3l
	GFP OE							GDF-15 OE							GFP OE Paired
0	0	0	0	0	0	0	0	0	0	0	0	0	0	0	0	0	0	0	0	0	0	0
1	0	0	0	0	0	0	0	0	0	0	0	0	0	0	0	0	0	0	0	0	0	0
2	0	0	0	0	0	0	0	0	0	0	0	0	0	0	0	0	0	0	0	0	0	0
3	0	0	0	0	0	0	0	0	0	0	0	0	0	0	0	0	0	0	0	0	0	0
4	0	0	0	0	0	0	0	0	0	0	0	0	0	0	0	0	0	0	0	0	0	0
5	0	0	0	0	0	0	0	0	0	0	0	0	0	0	0	0	0	0	0	0	0	0
6	0	0	0	0	0	0	0	0	0	0	0	0	0	0	0	0	0	0	0	0	0	0
7	0	0	0	0	0	0	0	0	0	0	0	0	0	0	0	0	0	0	0	0	0	0
8	0	0	0	0	0	0	0	0	0	0	0	0	0	0	0	0	0	0	0	0	0	0
9	0	0	0	0	0	0	0	0	0	0	0	0	0	0	0	0	0	0	0	0	0	0
10	0	0	1.25	0	0	1	0	0	0	0	0	0	0	0	0	0	1.5	0	0	0	0	1
11	1	1	2.5	2	0	2.5	0	0	0	0	0	0	0	0	0	0	2.5	1.5	1	0	0	1.5
12	1.5	3	3	3	0	3.25	0	0	0	0	0	0	0	0	1.25	1.25	3	2.75	1.75	1.5	0.5	1.5
13	3.5	3.5	3	3.25	1.5	3.5	1.25	0	0	0	0	0	0	0	3.25	2.5	3.5	3.5	3.5	3.25	1.5	1.5
14	3.5	3.5	3	3.5	2.75	3.5	1.5	0	0	0	0	0	0	0	3.25	2.5	3.5	3.5	3.5	3.5	2.75	1.5
15	3.5	3.5	3	3.5	3.25	3.5	3.25	0	0	0	0	0	0	0	3.25	3	3.5	3.5	3.5	3.5	3	1.5

[truncated: 2 more sheets: ED 3m, ED 3n]
