# Supplementary material for: A GDF-15–GFRAL axis controls autoimmune T cell responses during neuroinflammation
Source: Nat Immunol. 2026 Jan 15;27(3):503–15. doi: 10.1038/s41590-025-02406-1 (PMC12956584; doi:10.1038/s41590-025-02406-1)
Supplement: Supplementary file 14 — Statistical source data. [file 41590_2025_2406_MOESM14_ESM.xlsx]

## Sheet: ED 4a
	Veh											rhGDF-15
0	100	100	100	100	100	100	100	100	100	100	100	100	100	100	100	100	100	100	100	100	100	100	100
1
2	98.5294	96.3731	98.5148	95.6989	95.1872	97.6958	83.8565	94.5813	97.449	92.3809	100.948	96.3731	95.3846	100.502	96.7136	94.0594	95.6311	93.0348	95.7447	96.5174	98.4293	97.6415	96.5854
3
4	100	101.036	101.485	98.3871	96.2567	99.5392	86.5471	100.493	101.02	96.6667	104.265	98.4456	100	101.507	98.5915	99.5049	99.5146	96.0199	101.596	100	101.047	101.415	99.0244
5	100.98	104.145	102.475	100	99.4652	102.304	87.8924	100	103.061	99.0476	107.109	101.036	100.513	104.523	99.061	100.99	100	97.5124	103.192	102.985	102.094	105.189	102.439
6	103.922	109.326	104.951	102.688	98.9305	103.687	86.5471	105.911	103.571	99.5238	109.005	103.627	100.513	105.025	101.409	98.5148	99.0291	96.0199	101.596	102.985	103.665	107.076	103.415
7	106.863	110.363	106.436	104.839	102.674	106.912	87.8924	105.419	106.122	100.476	109.479	104.145	101.538	106.03	104.695	100	100.485	97.5124	102.66	103.483	104.712	108.019	105.854
8	108.824	109.845	105.941	105.914	102.674	108.756	89.6861	107.389	107.653	100.476	100	104.663	102.564	109.045	104.225	101.98	103.398	99.5025	104.255	104.975	106.806	108.962	106.829
9	108.333	111.399	105.445	107.527	103.743	109.217	91.0314	108.374	107.143	101.429	109.005	103.627	104.103	110.553	105.164	102.97	103.398	100.995	105.851	105.97	105.759	109.434	105.366
10	108.333	112.435	105.445	105.914	101.604	108.756	91.4798	101.478	106.633	101.429	107.583	105.699	102.564	109.548	103.286	102.475	103.398	101.493	105.319	104.975	105.236	110.849	106.829
11	109.314	113.472	103.96	106.989	101.604	108.295	93.2735	92.6108	107.143	101.905	107.109	105.181	101.538	111.055	104.225	103.96	102.913	103.483	104.255	105.97	106.806	111.793	104.878
12	109.804	111.399	99.0099	97.8495	92.5134	95.3917	94.1704	87.1921	106.122	96.1905	102.37	105.699	101.026	113.065	104.695	104.455	100	104.478	104.255	105.97	105.759	111.321	105.366
13	106.373	109.845	102.97	94.086	90.3743	94.9309	86.5471	80.7882	106.633	90.4762	96.2085	108.808	102.564	110.553	104.225	101.485	87.3786	96.0199	103.192	108.458	109.948	112.264	106.829
14	98.5294	101.554	100.495	90.8602	81.8182	92.1659	90.1345	83.7438	105.612	87.1429	93.8389	108.29	100.513	111.055	102.817	94.0594	90.7767	100	95.7447	107.96	109.424	111.321	106.341
15	93.1373	93.2643	99.5049	94.6237	86.0963	93.0876	91.0314	88.67	105.612	88.0952	92.891	107.772	101.538	110.553	101.878	93.0693	89.8058	100.995	93.617	107.96	109.948	110.377	104.39
16	88.2353	88.0829	93.5644	95.6989	87.7005	94.9309	90.583	84.7291	103.571	85.2381	95.7346	107.254	100	110.553	100	91.5842	90.2913	100.498	92.5532	105.473	109.424	110.849	104.39
17	88.2353	90.1554	96.0396	100	90.3743	94.9309	91.9283	90.6404	103.061	89.5238	97.6303	106.218	100	113.065	100	93.5644	92.233	101.99	95.2128	104.975	111.518	110.849	105.366
18	88.2353	90.1554	97.0297	100.538	92.5134	95.3917	91.4798	96.5517	102.551	89.5238	101.896	106.736	98.4615	112.06	97.6526	93.0693	94.6602	101.493	96.8085	104.975	110.995	110.377	107.317
19	91.1765	93.2643	95.5446	103.226	95.1872	93.5484	93.2735	99.5074	101.02	90	103.317	108.808	95.8974	113.568	97.6526	96.5346	97.5728	103.483	98.9362	104.478	113.613	111.793	105.854
20	98.0392	98.4456	97.5247	107.527	98.3957	97.6958	93.722	103.448	105.102	92.3809	103.791	109.326	90.2564	113.065	98.5915	99.5049	102.913	103.98	103.723	104.478	112.565	113.679	107.805
21	99.5098	97.4093	97.0297	100.538	96.7914	95.3917	93.722	104.926	103.571	91.9048	101.896	110.363	96.4103	111.558	97.1831	99.5049	102.427	103.98	103.192	103.483	113.089	110.849	104.878
22	100	101.036	95.0495	102.688	97.3262	97.235	91.9283	99.5074	99.4898	95.2381	102.844	108.808	100	110.05	98.1221	100	102.913	101.99	104.787	103.98	112.042	107.547	103.902
23	101.961	98.4456	96.0396	102.15	96.7914	97.6958	91.0314	100.493	100.51	93.8095	103.791	108.808	97.4359	111.055	98.1221	100.495	101.456	100.995	105.851	101.493	109.424	107.547	101.463
24	103.431	99.4819	97.0297	102.15	96.7914	95.3917	91.9283	100.985	101.02	94.7619	104.265	108.808	101.026	110.553	98.1221	100.99	104.369	101.99	104.787	101.493	110.995	109.906	102.927
25	105.392	102.073	98.0198	101.075	98.3957	97.235	91.9283	100.985	100.51	95.7143	107.109	109.845	103.077	111.558	100.469	102.475	103.883	101.99	105.319	100	112.042	109.906	104.878
26	103.922	101.036	98.0198	102.15	98.9305	98.1567	93.2735	101.478	102.041	96.6667	106.635	106.736	102.564	113.568	100.939	101.98	105.825	103.483	99.4681	100.498	112.042	113.207	106.341
27	102.941	101.554	97.0297	102.688	98.3957	98.6175	91.4798	100.985	101.02	93.8095	103.317	107.254	100	113.568	100	100	105.825	101.493	98.4043	98.01	109.424	111.321	103.902
28	102.941	99.4819	97.0297	103.763	98.9305	99.5392	92.3767	100.985	102.551	94.2857	105.687	108.29	98.4615	113.568	99.061	101.485	106.796	102.488	102.128	98.01	112.565	110.849	105.854
29	107.843	100	97.5247	102.688	100.535	99.0783	91.0314	100	101.02	92.8571	107.109	110.363	98.4615	114.573	95.3052	102.97	105.34	100.995	100.532	96.0199	112.042	110.849	105.366

## Sheet: ED 4b
	Veh											rhGDF-15
0	20.4	19.3	20.2	18.6	18.7	21.7	22.3	20.3	19.6	21	21.1	19.3	19.5	19.9	21.3	20.2	20.6	20.1	18.8	20.1	19.1	21.2	20.5
1
2	20.1	18.6	19.9	17.8	17.8	21.2	18.7	19.2	19.1	19.4	21.3	18.6	18.6	20	20.6	19	19.7	18.7	18	19.4	18.8	20.7	19.8
3
4	20.4	19.5	20.5	18.3	18	21.6	19.3	20.4	19.8	20.3	22	19	19.5	20.2	21	20.1	20.5	19.3	19.1	20.1	19.3	21.5	20.3
5	20.6	20.1	20.7	18.6	18.6	22.2	19.6	20.3	20.2	20.8	22.6	19.5	19.6	20.8	21.1	20.4	20.6	19.6	19.4	20.7	19.5	22.3	21
6	21.2	21.1	21.2	19.1	18.5	22.5	19.3	21.5	20.3	20.9	23	20	19.6	20.9	21.6	19.9	20.4	19.3	19.1	20.7	19.8	22.7	21.2
7	21.8	21.3	21.5	19.5	19.2	23.2	19.6	21.4	20.8	21.1	23.1	20.1	19.8	21.1	22.3	20.2	20.7	19.6	19.3	20.8	20	22.9	21.7
8	22.2	21.2	21.4	19.7	19.2	23.6	20	21.8	21.1	21.1	21.1	20.2	20	21.7	22.2	20.6	21.3	20	19.6	21.1	20.4	23.1	21.9
9	22.1	21.5	21.3	20	19.4	23.7	20.3	22	21	21.3	23	20	20.3	22	22.4	20.8	21.3	20.3	19.9	21.3	20.2	23.2	21.6
10	22.1	21.7	21.3	19.7	19	23.6	20.4	20.6	20.9	21.3	22.7	20.4	20	21.8	22	20.7	21.3	20.4	19.8	21.1	20.1	23.5	21.9
11	22.3	21.9	21	19.9	19	23.5	20.8	18.8	21	21.4	22.6	20.3	19.8	22.1	22.2	21	21.2	20.8	19.6	21.3	20.4	23.7	21.5
12	22.4	21.5	20	18.2	17.3	20.7	21	17.7	20.8	20.2	21.6	20.4	19.7	22.5	22.3	21.1	20.6	21	19.6	21.3	20.2	23.6	21.6
13	21.7	21.2	20.8	17.5	16.9	20.6	19.3	16.4	20.9	19	20.3	21	20	22	22.2	20.5	18	19.3	19.4	21.8	21	23.8	21.9
14	20.1	19.6	20.3	16.9	15.3	20	20.1	17	20.7	18.3	19.8	20.9	19.6	22.1	21.9	19	18.7	20.1	18	21.7	20.9	23.6	21.8
15	19	18	20.1	17.6	16.1	20.2	20.3	18	20.7	18.5	19.6	20.8	19.8	22	21.7	18.8	18.5	20.3	17.6	21.7	21	23.4	21.4
16	18	17	18.9	17.8	16.4	20.6	20.2	17.2	20.3	17.9	20.2	20.7	19.5	22	21.3	18.5	18.6	20.2	17.4	21.2	20.9	23.5	21.4
17	18	17.4	19.4	18.6	16.9	20.6	20.5	18.4	20.2	18.8	20.6	20.5	19.5	22.5	21.3	18.9	19	20.5	17.9	21.1	21.3	23.5	21.6
18	18	17.4	19.6	18.7	17.3	20.7	20.4	19.6	20.1	18.8	21.5	20.6	19.2	22.3	20.8	18.8	19.5	20.4	18.2	21.1	21.2	23.4	22
19	18.6	18	19.3	19.2	17.8	20.3	20.8	20.2	19.8	18.9	21.8	21	18.7	22.6	20.8	19.5	20.1	20.8	18.6	21	21.7	23.7	21.7
20	20	19	19.7	20	18.4	21.2	20.9	21	20.6	19.4	21.9	21.1	17.6	22.5	21	20.1	21.2	20.9	19.5	21	21.5	24.1	22.1
21	20.3	18.8	19.6	18.7	18.1	20.7	20.9	21.3	20.3	19.3	21.5	21.3	18.8	22.2	20.7	20.1	21.1	20.9	19.4	20.8	21.6	23.5	21.5
22	20.4	19.5	19.2	19.1	18.2	21.1	20.5	20.2	19.5	20	21.7	21	19.5	21.9	20.9	20.2	21.2	20.5	19.7	20.9	21.4	22.8	21.3
23	20.8	19	19.4	19	18.1	21.2	20.3	20.4	19.7	19.7	21.9	21	19	22.1	20.9	20.3	20.9	20.3	19.9	20.4	20.9	22.8	20.8
24	21.1	19.2	19.6	19	18.1	20.7	20.5	20.5	19.8	19.9	22	21	19.7	22	20.9	20.4	21.5	20.5	19.7	20.4	21.2	23.3	21.1
25	21.5	19.7	19.8	18.8	18.4	21.1	20.5	20.5	19.7	20.1	22.6	21.2	20.1	22.2	21.4	20.7	21.4	20.5	19.8	20.1	21.4	23.3	21.5
26	21.2	19.5	19.8	19	18.5	21.3	20.8	20.6	20	20.3	22.5	20.6	20	22.6	21.5	20.6	21.8	20.8	18.7	20.2	21.4	24	21.8
27	21	19.6	19.6	19.1	18.4	21.4	20.4	20.5	19.8	19.7	21.8	20.7	19.5	22.6	21.3	20.2	21.8	20.4	18.5	19.7	20.9	23.6	21.3
28	21	19.2	19.6	19.3	18.5	21.6	20.6	20.5	20.1	19.8	22.3	20.9	19.2	22.6	21.1	20.5	22	20.6	19.2	19.7	21.5	23.5	21.7
29	22	19.3	19.7	19.1	18.8	21.5	20.3	20.3	19.8	19.5	22.6	21.3	19.2	22.8	20.3	20.8	21.7	20.3	18.9	19.3	21.4	23.5	21.6

## Sheet: ED 4c
Veh	rhGDF-15
2115	2534
3522	4890
5251	5299
4002	4075
3655	3596
4640	2563
2541	4495
2580	2743
5098	3515
5677	5973

## Sheet: ED 4d
CD45		CD3
Veh	rhGDF-15	Veh	rhGDF-15
128	69	56	8
167	55	40	9
91	123	33	33
240	232	107	104
98	164	38	72
394	89	200	34
613	122	196	10
139	57	42	22
50	45	21	3
128	99	73	49
225	81	98	23

## Sheet: ED 4e
Veh	rhGDF-15
137	59
129	16
118	40
209	164
93	149
277	43
450	126
96	20
43	39
113	94
213	54
