# Supplementary material for: A GDF-15–GFRAL axis controls autoimmune T cell responses during neuroinflammation
Source: Nat Immunol. 2026 Jan 15;27(3):503–15. doi: 10.1038/s41590-025-02406-1 (PMC12956584; doi:10.1038/s41590-025-02406-1)
Supplement: Supplementary file 15 — Statistical source data. [file 41590_2025_2406_MOESM15_ESM.xlsx]

## Sheet: ED 5a
GFP OE	GDF-15 OE	GFP OE, EAE	GDF-15 OE, EAE
1440	1086	1489	1220
1384	1147	1473	1418
1275	1371	1600	1065
1368	1119	1481	1108
1320	990	1649	1363

## Sheet: ED 5b
GFP OE	GDF-15 OE	GFP OE, EAE	GDF-15 OE, EAE
203	198	216	212
228	209	203	211
205	221	205	202
236	209	185	203
196	204	228	190

## Sheet: ED 5c
GFP OE	GDF-15 OE	GFP OE, EAE	GDF-15 OE, EAE
594	541	516	503
591	580	470	524
559	552	483	546
562	547	468	507
503	544	519	521

## Sheet: ED 5d
CD4+		CD8+
GFP OE	GDF-15 OE	GFP OE	GDF-15 OE
23261	1849	15065	1798
20424	1801	19211	1983
21160	5912	13265	1777
21160	6133	14316	2529
19948	1867	14995	1649

## Sheet: ED 5e
PC1	GFP OE	GDF-15 OE	GFP OE, EAE	GDF-15 OE, EAE
-7.9561	-4.74585
-5.28171	-5.85629
-17.5016		-1.39715
-12.8505		-2.43194
-8.53915	-6.51707
-8.85715		-0.36144
-14.4914	-5.43063
-13.6843		6.14367
-14.6801	-6.44997
-12.9148		6.48395
20.3381			-3.83029
3.22907				15.8204
23.2923			-4.19334
6.49253				0.970183
15.5427			-2.9013
1.36522				11.5556
6.59391				8.23573
15.5796			-3.23587
24.3233			-1.85843

## Sheet: ED 5i
Spleen		iLN
GFP OE, EAE	GDF-15 OE, EAE	GFP OE, EAE	GDF-15 OE, EAE
543	767	549	622
585	1044	521	762
587	1300	620	546
661	918	410	620
619	976	454	816
687		503

## Sheet: ED 5j
Spleen		iLN
GFP OE, EAE	GDF-15 OE, EAE	GFP OE, EAE	GDF-15 OE, EAE
164	156	224	253
162	215	221	299
174	237	248	246
156	190	212	289
147	222	228	313
122		245
