# Supplementary material for: A GDF-15–GFRAL axis controls autoimmune T cell responses during neuroinflammation
Source: Nat Immunol. 2026 Jan 15;27(3):503–15. doi: 10.1038/s41590-025-02406-1 (PMC12956584; doi:10.1038/s41590-025-02406-1)
Supplement: Supplementary file 16 — Statistical source data. [file 41590_2025_2406_MOESM16_ESM.xlsx]

## Sheet: ED 6b
GFP OE	GDF-15 OE
0.0345096	0.130788
0.0374284	0.0357362
0.264708	0.0584866
0.0683337	0.161915
0.150258	0.0542293
0.139025

## Sheet: ED 6c
GFP OE	GDF-15 OE
4.83182	4.04896
5.15721	5.4209
4.63521	4.52107
4.28723	4.56037
3.55042	3.89133
9.38779	3.28504
6.73664

## Sheet: ED 6d
Adrb1	Adrb2	Adrb3
0.00791607	0.11941	0
0.00621082	0.129229	0
0.00668897	0.14742	0
0.00361948	0.0943391	0
0.0053844	0.133323	0
0.0086146	0.138312	0

## Sheet: ED 6e
DMSO	XAM	IND
54.3	54.8	29.8
60	38.6	21.5
69.3	49.7	22
71	65.9	36.6
54.3	58.4	28.9

## Sheet: ED 6f
DMSO	XAM	IND
2095	1895	1609
2173	1603	1532
3547	2006	1633
3393	2681	1541
2739	1979	1892

## Sheet: ED 6g
DMSO		CGP		ICI
HCl	NE	HCl	NE	HCl	NE
22.5	9.78	44.8	37.4	59.8	65.7
14.4	6.27	27.7	22.5	65.1	65.3
20.2	6.26	19.4	18.6	61.8	63.7
20.5	7.96	20.9	13.1	62.8	69.4
16.4	7.96	20.8	8.88	34.7	48.9
20.7	9.9	21.4	7.36	22.2	30

## Sheet: ED 6h
Adrb2+/+		Adrb2-/-
HCl	NE	HCl	NE
3.54	2.47	4.65	3.55
10	5.22	8.13	8.04
11.7	5.65	3.81	3.79
7.16	6.16	5.97	6.39
5	3.86	6.21	6.86
10.2	7.92	13.4	12.7
18.9	14.6	4.87	4.7
