# Supplementary material for: A GDF-15–GFRAL axis controls autoimmune T cell responses during neuroinflammation
Source: Nat Immunol. 2026 Jan 15;27(3):503–15. doi: 10.1038/s41590-025-02406-1 (PMC12956584; doi:10.1038/s41590-025-02406-1)
Supplement: Supplementary file 17 — Statistical source data. [file 41590_2025_2406_MOESM17_ESM.xlsx]

## Sheet: ED 7a
	GFP OE					GDF-15 OE					GDF-15 V90R OE
0	100	100	100	100	100	100	100	100	100	100	100	100	100	100	100	100
1
2
3
4
5
6
7	100	106.32	101.59	102.06	100	95.63	95.19	98.21	98.27	96.74	107.3	107.3	106.4	107.06	105.18	99.48
8	98.01	103.68	102.12	105.15	98.99	91.26	94.65	96.43	95.95	95.65	105.62	103.93	105.81	104.12	105.18	96.34
9	98.51	103.16	104.76	102.58	100.5	90.16	94.12	94.64	94.22	91.85	107.87	104.49	104.65	103.53	104.15	97.91
10	101.99	101.58	103.7	103.09	100.5	91.8	90.91	92.26	93.64	94.57	106.74	101.69	104.65	104.12	102.59	101.05
11	102.99	103.68	103.17	105.15	101.51	91.26	91.98	94.05	94.22	94.02	104.49	104.49	105.81	107.06	104.66	103.14
12	103.48	105.79	103.7	105.67	99.5	91.8	91.98	95.24	94.22	93.48	105.62	106.74	105.23	108.82	105.7	102.09
13	100	104.21	104.23	106.19	98.99	91.26	93.05	94.05	93.06	92.93	108.43	105.62	108.14	108.24	106.74	102.09
14	102.49	104.74	105.82	106.19	99.5	93.44	92.51	91.67	94.22	91.85	109.55	106.74	105.81	105.29	107.25	104.71
15	101.99	104.74	106.35	105.67	102.01	90.71	93.05	92.86	95.95	92.93	106.18	105.06	105.23	107.06	105.18	104.71
16	103.48	107.37	105.82	107.22	102.51	92.9	93.58	92.26	98.27	90.76	108.99	108.99	105.81	109.41	106.74	104.19
17	104.98	105.79	108.47	109.28	101.51	93.44	91.98	90.48	97.69	90.22	112.36	109.55	107.56	112.35	107.77	104.19
18	103.48	107.37	108.99	109.79	100.5	91.26	90.91	91.67	98.27	89.67	111.8	107.87	109.88	110	108.29	103.66
19	104.98	105.26	108.99	109.28	102.51	91.26	89.84	91.07	96.53	90.22	113.48	107.87	109.3	110.59	107.77	105.24
20	106.97	106.84	109.52	110.31	105.53	92.9	93.05	91.67	97.69	90.76	115.17	110.11	109.88	113.53	109.33	108.38
21	101.49	100.53	103.17	101.03	102.01	87.43	86.1	86.9	92.49	85.87	110.67	108.43	101.74	104.71	104.66	99.48
22	98.01	95.26	104.76	102.06	103.52	88.52	87.17	88.1	92.49	85.33	113.48	107.87	100.58	102.94	105.7	97.91
23	101.99	98.42	106.35	103.09	105.53	89.07	88.77	88.69	91.33	83.7	116.85	107.87	103.49	102.94	107.77	101.05
24	104.48	102.63	107.41	104.64	108.04	87.43	85.56	86.31	91.91	81.52	117.98	108.43	107.56	108.24	109.84	102.09
25	105.47	106.32	112.17	110.82	112.06	87.43	84.49	86.9	89.6	80.43	120.22	111.24	111.05	110.59	111.92	105.76
26	108.46	107.89	111.64	111.34	109.55	85.79	82.89	84.52	87.28	79.89	122.47	115.17	111.63	113.53	111.92	108.38
27	108.96	109.47	112.7	113.92		85.79	83.96	84.52		78.26	122.47	117.42	113.95	115.29		109.95
28	110.45	111.58	113.76	113.4	113.07	85.79	83.96	85.71	88.44	78.26	124.16	119.1	116.86	115.29	117.1	112.04
29	109.95	113.16	115.34	111.34	107.04	85.79	85.03	84.52	89.02	78.8	125.28	120.79	117.44	114.12	117.1	109.95
30	111.44	112.63	112.17	112.89	95.48	85.79	85.56	83.93	88.44	78.8	119.1	109.55	113.95	114.12	109.33	100
31	101.49	97.37	96.3	112.89	91.46	86.34	87.17	85.12	88.44	80.98	107.87	98.88	100.58	104.12	99.48	92.15
32	97.01	93.68	94.18	110.82	88.94	84.7	87.17	82.74	86.71	79.89	98.31	93.82	100	97.06	92.75	85.34
33	87.56	87.37	92.06	108.25	89.45	84.7	90.91	80.95	86.13	78.26	97.19	91.57	96.51	95.29	90.67	86.39
34	84.58	87.89	96.83	104.12	94.47	85.25	90.37	83.33	89.02	82.07	103.93	88.2	98.26	96.47	91.71	90.05
35	87.06	86.32	96.83	98.45	95.48	85.25	88.77	81.55	86.71	78.8	100	88.2	97.67	97.65	92.23	89.53

## Sheet: ED 7b
	GFP OE					GDF-15 OE					GDF-15 V90R OE
0	0	0	0	0	0	0	0	0	0	0	0	0	0	0	0	0
1	0	0	0	0	0	0	0	0	0	0	0	0	0	0	0	0
2	0	0	0	0	0	0	0	0	0	0	0	0	0	0	0	0
3	0	0	0	0	0	0	0	0	0	0	0	0	0	0	0	0
4	0	0	0	0	0	0	0	0	0	0	0	0	0	0	0	0
5	0	0	0	0	0	0	0	0	0	0	0	0	0	0	0	0
6	0	0	0	0	0	0	0	0	0	0	0	0	0	0	0	0
7	0	0	0	0	0	0	0	0	0	0	0	0	0	0	0	0
8	0	0	0	0	0	0	0	0	0	0	0	0	0	0	0	0
9	0	0	0	0	0	0	0	0	0	0	0	0	0	0	0	0
10	0	0	0	0	0.5	0	0	0	0	0	0	0.5	0	0	0.5	2
11	0	1.25	1.25	0	2.25	0	0	0	0	0	0.5	2.25	1	1	2.25	3.5
12	2.25	3	2.75	0	2.5	0	0	0	0	0	2	3.25	2.75	2	2.75	3.5
13	3.25	3.5	3	0.5	2.75	0	0	0	0	0	2.75	3.5	3.5	3	3.25	3.5
14	3.5	3.5	3	2.25	2.75	0	0	0	0	0	3.25	3.5	3.5	2.75	3.25	3.5
15	3.5	3.5	3	2.5	2.75	0	0	0	0.5	0	3.25	3.5	3.25	2.75	3	3.5

## Sheet: ED 7c
GFP OE	GDF-15 OE	GDF-15 V90R OE
12.5	0	11.75
14.75	0	16.5
13	0	14
5.25	0	11.5
13.5	0.5	15
		19.5

## Sheet: ED 7d
GFP OE	GDF-15 OE	GDF-15 V90R OE
3.5	0	3.25
3.5	0	3.5
3	0	2.5
2.5	0.5	3
2.75	0	3.25
		2.5

## Sheet: ED 7e
Microglia			Neutrophils			Macrophages			cDC			NK cells			NK T cells			B cells			T cells
GFP OE	GDF-15 OE	GDF-15 V90R OE	GFP OE	GDF-15 OE	GDF-15 V90R OE	GFP OE	GDF-15 OE	GDF-15 V90R OE	GFP OE	GDF-15 OE	GDF-15 V90R OE	GFP OE	GDF-15 OE	GDF-15 V90R OE	GFP OE	GDF-15 OE	GDF-15 V90R OE	GFP OE	GDF-15 OE	GDF-15 V90R OE	GFP OE	GDF-15 OE	GDF-15 V90R OE
11.0131	2.3125	8.70714	7.1808	1.1618	1.9795	2.82224	0.01315	1.18324	9.9951	0.0759	5.5528	1.9052	0.1384	1.2245	6.548	0.184	3.157	3.9802	0.089	1.7735	2.03109	0.04444	1.0672
8.10974	1.84024	7.48943	5.4172	2.4193	1.4826	2.29607	0.03144	0.90978	6.4108	0.087	4.2027	1.4046	0.2594	0.904	2.79	0.523	1.926	3.418	0.4292	4.2273	1.7049	0.07152	0.98357
6.23977	2.42073	9.09953	2.3059	1.5628	4.0902	1.55629	0.17168	2.23915	9.4128	0.8863	6.5842	1.6231	0.3039	1.3777	3.174	0.333	3.101	2.5429	0.1376	4.1191	1.52981	0.16342	2.02629
7.8465	1.60777	8.29319	9.6521	1.316	4.5496	2.50259	0.01152	3.6505	16.2521	0.0413	13.5852	2.7481	0.1292	3.1582	8.541	0.224	8.703	2.3381	0.1628	6.32	2.51656	0.0508	3.04774
8.16732	2.83215	5.21288	2.7408	4.633	2.2893	1.55965	0.81632	1.63663	7.4753	3.7838	8.0801	1.902	0.8581	1.4583	3.599	0.959	4.467	3.5559	0.296	2.1248	1.45008	0.54076	1.24273
		4.58031			2.0427			1.55004			5.7994			1.8805			4.515			2.541			1.39301
x10^5			x10^4			x10^5			x10^4			x10^4			x10^3			x10^4			x10^5
