# Supplementary material for: A GDF-15–GFRAL axis controls autoimmune T cell responses during neuroinflammation
Source: Nat Immunol. 2026 Jan 15;27(3):503–15. doi: 10.1038/s41590-025-02406-1 (PMC12956584; doi:10.1038/s41590-025-02406-1)
Supplement: Supplementary file 18 — Statistical source data. [file 41590_2025_2406_MOESM18_ESM.xlsx]

## Sheet: ED 8a
Gfral +/+	Gfral –/–
17.4	19.8
20	19.8
19.2	15.6
20	20.1
20.3	19.8
18.2	20.4
19.8	19.2
19.6	22.6
20.4	19.4
20.6	22.6
	20
	21.4
	17.3

## Sheet: ED 8b
	Gfral+/+										Gfral-/-
	GFP OE					GDF-15 OE					GFP OE							GDF-15 OE
0	100	100	100	100	100	100	100	100	100	100	100	100	100	100	100	100	100	100	100	100	100	100	100
1
2
3
4
5
6
7	106.32	102.5	103.65	102.5	102.46	94.51	95.45	96.43	97.55	98.06	100	102.53	103.21	104.48	105.56	103.92	98.96	93.81	103.09	103.98	98.5	106.54	104.62
8	104.6	102.5	103.13	103.5	103.94	93.96	95.96	98.47	100.49	99.03	101.52	103.03	102.56	104.48	104.55	101.47	98.96	97.35	104.12	108.41	101.5	107.48	106.94
9	106.9	102.5	105.73	105	108.37	92.31	97.47	100	101.47	97.09	105.05	104.55	101.28	108.96	105.56	101.47	103.13	98.67	106.19	108.41	103	107.94	110.98
10	103.45	101.5	103.13	106.5	104.93	88.46	93.43	94.9	96.57	93.69	104.04	99.49	100.64	107.46	103.03	100	103.13	99.56	105.67	104.87	101.5	106.07	109.83
11	106.9	102.5	102.6	108.5	104.93	86.26	94.95	95.92	96.57	96.6	108.59	100.51	103.85	109.45	106.06	104.9	101.04	101.77	108.25	104.87	103	101.87	107.51
12	109.2	104	103.65	104	104.43	84.07	92.42	93.88	94.12	94.66	105.05	98.99	101.28	106.97	105.05	105.88	98.96	100	103.09	101.33	99	100	106.94
13	106.32	105.5	107.81	103.5	106.9	82.97	93.43	94.39	93.14	92.72	106.57	101.01	100.64	107.96	106.06	103.43	100.52	100	105.15	103.1	100.5	104.21	108.09
14	110.34	107.5	110.94	107.5	109.85	82.97	97.47	94.9	95.1	92.23	106.06	103.54	102.56	109.45	107.07	105.39	104.17	99.12	108.25	105.31	106	108.41	111.56
15	108.62	105.5	108.85	109.5	107.88	82.42	95.96	93.37	95.1	91.75	104.55	101.01	105.13	111.94	109.09	106.37	106.25	97.79	109.28	104.87	106	105.14	112.72
16	110.92	106	109.9	112.5	108.37	80.77	93.94	94.9	93.63	92.72	104.55	101.01	103.85	114.43	111.11	106.86	103.65	99.12	106.19	106.19	107.5	102.8	113.29
17	113.22	103.5	108.85	109.5	108.37	79.67	93.43	93.37	92.65	89.81	107.07	101.01	101.92	110.45	116.16	108.33	104.69	100.44	107.22	104.87	108.5	103.74	113.87
18	109.2	104	107.29	108	109.36	78.57	91.41	93.37	93.63	88.83	106.57	102.53	102.56	108.96	112.63	105.39	104.17	99.56	106.7	103.98	108.5	103.74	111.56
19	110.34	102	109.38	110.5	110.34	76.37	89.9	92.86	92.16	87.38	104.04	103.54	103.21	109.45	111.11	105.88	104.69	100	107.73	103.1	108.5	96.26	113.87
20	108.62	102.5	107.81	109.5	108.87	76.37	87.88	91.84	88.24	85.92	102.53	102.02	105.77	109.95	112.63	105.88	105.73	97.79	109.28	107.08	109.5	100.93	112.72
21	110.92	102	106.25	112	109.85	75.27	90.91	92.35	85.78	84.47	104.04	102.53	106.41	111.44	114.14	104.41	104.69	98.67	107.22	104.42	109	103.27	114.45

## Sheet: ED 8c
	GFP OE							GDF-15 OE
Gfral +/+	72	104	97	78.7	80.6			36	68.5	58.8	59.5	63.4
Gfral –/–	106	95	95.4	79.9	82.3	87.6	76.9	73.9	77	64.6	96	96	124.5

## Sheet: ED 8d
	GFP OE							GDF-15 OE
Gfral +/+	4.35106	3.78883	2.73683	3.9487	3.60231			2.13567	2.09312	1.71103	2.71697	1.82061
Gfral –/–	3.20331	4.13057	3.28988	4.62254	2.74612	4.28096	3.33517	5.03236	2.609	4.17511	2.56525	3.11792	3.24073
x10^6

## Sheet: ED 8e
	GFP OE							GDF-15 OE
Gfral +/+	1.18071	1.24794	0.806134	1.17842	1.04263			0.831477	0.60762	0.527446	0.869108	0.881065
Gfral –/–	0.918079	1.12309	0.960559	1.27782	0.791061	1.13033	0.96713	1.14954	0.709419	1.12862	0.762425	0.880983	0.948373
x10^6

## Sheet: ED 8f
	GFP OE							GDF-15 OE
Gfral +/+	3221	3221	3182	3325	3046			2544	2917	2750	2739	2314
Gfral –/–	3221	3332	3070	3292	3034	3279	3095	3420	2981	3182	3221	3286	3022

## Sheet: ED 8g
	GFP OE							GDF-15 OE
Gfral +/+	22.5	18.4	18	19.1	18.3			12.5	17.6	14.3	14.7	12.3
Gfral –/–	20	20.2	19.2	20.1	16.5	17.7	18	24.5	17.4	20.9	19.7	20.5	16.5

## Sheet: ED 8h
	C								Tri3
Gfral +/+	2495	2951	3400	2981	3120	3040	3266		3010	2744	3649	3259	3532	3434	3554
Gfral –/–	2588	3483	3319	3352	3113				3176	2922	3312	2771	3095	3273	3413	2905

## Sheet: ED 8i
	C								Tri3
Gfral +/+	15.2	18.4	25.4	22.8	23.5	21	22		21	15.3	29.7	27.9	25.9	30.1	29.3
Gfral –/–	15.4	25.7	26.3	24.5	22				22.2	20.8	23.2	23.5	27.6	24.5	29.7	21.2

## Sheet: ED 8j
Microglia		Neutrophils		cDCs		NK cells		NK T cells		B cells
Gfral +/+	Gfral –/–	Gfral +/+	Gfral –/–	Gfral +/+	Gfral –/–	Gfral +/+	Gfral –/–	Gfral +/+	Gfral –/–	Gfral +/+	Gfral –/–
0.773	3.6367	1.1476	14.8211	0.1191	4.36	0.76	7.709	0.098	2.217	0.0149	0.5254
0.2976	7.7227	1.183	5.9888	0.0466	1.8724	0.422	3.882	0.048	1.553	0.0097	1.0518
1.2133	6.4085	2.4346	6.5216	0.0258	3.0996	0.276	5.048	0.052	2.241	0.0264	1.008
0.6277	5.8391	2.6784	9.8028	0.5924	3.4266	1.773	7.533	0.231	3.882	0.045	2.267
	7.7637		5.58		3.1855		5.799		4.032		1.0756
x10^4		x10^5		x10^4		x10^3		x10^3		x10^4
