# Supplementary material for: A GDF-15–GFRAL axis controls autoimmune T cell responses during neuroinflammation
Source: Nat Immunol. 2026 Jan 15;27(3):503–15. doi: 10.1038/s41590-025-02406-1 (PMC12956584; doi:10.1038/s41590-025-02406-1)
Supplement: Supplementary file 19 — Statistical source data. [file 41590_2025_2406_MOESM19_ESM.xlsx]

## Sheet: ED 9a
Gfral +/+	Gfral –/–
0.95	0.9

## Sheet: ED 9b
Males			Females
Days post-immunization	Gfral +/+ ♂	Gfral –/– ♂	Days post-immunization	Gfral +/+ ♀	Gfral –/– ♀
40	0		40	0
40	0		40	0
22	1		40	0
40	0		40	0
40	0		40	0
40	0		40	0
40	0		40	0
40	0		40	0
40	0		40	0
40	0		40		0
20		1	40		0
40		0	40		0
40		0	40		0
40		0	40		0
33		1	40		0
40		0	40		0
32		1	40		0
40		0
31		1
40		0

## Sheet: ED 9c
Gfral+/+ ♀	Gfral+/+ ♂	Gfral –/– ♀	Gfral –/–♂
17	12	12	11
12	11	11	15
12	12	11	12
11	14	11	13
12	11	11	12
15	13	15	16
12	16	11	12
12	11	12	12
12	11		11
	12		11

## Sheet: ED 9d
Gfral+/+ ♀	Gfral+/+ ♂	Gfral –/– ♀	Gfral –/–♂
2.5	3.5	2.5	4
3.5	3.5	3.5	2.5
3.5	3.5	3.5	3.5
3.5	3.5	3.5	2.75
3.5	3.5	3	4
2.25	3.5	2.75	3.5
3.5	3	3.25	3.5
3.5	3.25	3.5	3.5
3.5	3		4
	3.5		3.5

## Sheet: ED 9e
	Gfral +/+ ♀									Gfral –/– ♀
0	100	100	100	100	100	100	100	100	100	100	100	100	100	100	100	100	100
1
2	97.9695	92.6702	90.7104	99.5413	92.973	92.5714	90.625	97.4227	94.4186	92.3445	92.6829	90.0524	97.5843	89.8058	95.2632	95.7746	95.7447
3
4
5
6
7	109.645	99.4764	100.546	100.917	101.622	104	101.562	104.124	99.0698	99.0431	95.122	101.047	108.427	99.5146	105.263	104.695	104.787
8	111.168	103.665	99.4536	102.752	103.243	104	101.562	106.701	99.5349	100.478	93.6585	100.524	107.303	99.5146	104.737	105.634	104.787
9	111.675	104.712	100.546	104.128	104.865	107.429	105.729	106.701	102.326	102.392	97.0732	102.094	108.989	100.485	105.263	110.329	107.447
10	110.66	103.141	99.4536	96.789	104.324	108.4	100.521	104.639	99.0698	101.914	92.6829	96.8586	105.056	97.5728	105.789	107.512	106.915
11	113.706	103.141	97.8142	89.4495	101.622	109.714	88.5417	98.4536	94.8837	101.435	87.3171	89.0052	93.2584	88.3495	106.316	99.5305	109.043
12	110.66	93.1937	90.7104	82.5688	91.3514	110.286	79.6875	89.6907	84.6512	96.1722	78.0488	84.2932	83.1461	82.0388	108.947	87.7934	95.2128
13	109.137	85.3403	84.6995	84.4037	84.3243	109.143	75	84.0206	79.5349	90.9091	76.5854	82.199	78.0899	76.2136	106.842	87.3239	89.8936
14	108.629	83.2461	81.4208	77.5229	85.9459	106.286	78.6458	80.4124	77.2093	88.0383	76.5854	79.0576	84.8315	76.2136	101.053	86.8545	93.0851
15	111.675	89.0052	87.4317	82.5688	90.2703	108.571	84.8958	82.4742	76.7442	91.866	80	87.9581	87.0787	80.0971	101.053	90.6103	94.1489
16	108.122	90.0524	88.5246	81.1927	88.1081	106.286	80.2083	82.4742	75.814	89.4737	77.0732	86.3874	88.764	83.4951	93.1579	87.7934	88.8298
17	108.122	86.911	87.9781	83.0275	87.5676	108.571	83.3333	86.0825	76.2791	94.7368	78.5366	88.4817	89.8876	87.8641	90.5263	86.8545	88.2979
18	110.66	90.5759	92.8962	80.7339	89.7297	107.429	84.8958	89.6907	75.814	97.1292	77.561	91.0995	93.2584	90.2913	94.7368	90.1408	90.4255
19	109.137	89.0052	95.082	82.5688	88.1081	105.714	84.8958	89.1753	76.7442	97.1292	87.3171	87.9581	92.6966	92.233	97.3684	90.6103	89.8936
20	108.629	88.4817	96.1749	85.3211	91.8919	105.714	90.1042	89.1753	79.0698	99.0431	81.9512	87.9581	92.6966	93.2039	104.737	90.1408	90.4255
21	109.137	92.1466	99.4536	83.945	92.4324	108	94.7917	93.8144	83.7209	97.6077	83.9024	90.0524	94.9438	93.2039	103.684	87.3239	92.0213
22	110.66	92.1466	99.4536	85.7798	95.1351	107.429	93.2292	93.299	86.5116	100	86.8293	89.5288	94.9438	93.6893	104.211	87.7934	92.0213
23	109.645	93.1937	98.9071	89.4495	96.7568	110.286	92.7083	95.8763	88.3721	100.478	84.3902	92.1466	95.5056	94.6602	103.684	88.7324	94.1489
24	110.66	92.6702	96.1749	90.367	97.8378	109.714	92.1875	96.9072	82.7907	97.6077	87.8049	94.2408	96.6292	92.7184	104.211	89.2019	96.8085
25	111.168	93.1937	97.8142	90.8257	98.9189	109.714	91.1458	99.4845	82.7907	98.0861	86.8293	95.8115	95.5056	93.6893	105.789	90.6103	100
26	112.69	92.1466	99.4536	93.1193	98.9189	109.143	90.625	100	80.9302	100.957	85.8537	93.1937	95.5056	94.1748	105.263	89.2019	97.8723
27	111.675	91.623	100	95.4128	98.9189	110.857	91.6667	97.9381	81.3953	102.871	87.8049	94.7644	95.5056	93.2039	105.263	81.2207	95.7447
28	111.168	89.5288	97.2678	95.8716	90.8108	109.714	91.1458	97.9381	79.0698	100	83.9024	93.7173	96.6292	93.2039	97.8947	81.2207	95.2128
29	112.183	92.1466	97.8142	94.4954	89.7297	112.571	90.625	98.9691	79.5349	100	86.8293	92.1466	97.191	94.1748	96.3158	83.5681	95.2128
30	111.168	92.1466	97.8142	92.2018	87.027	112	88.5417	98.4536	80	99.5215	87.8049	95.288	98.8764	95.1456	100.526	84.9765	95.2128
31	112.183	95.8115	99.4536	96.789	94.0541	114.286	91.1458	101.031	87.4419	101.435	88.7805	95.8115	101.124	96.6019	100	89.2019	97.3404
32	113.198	96.3351	102.186	96.789	93.5135	113.714	90.1042	100.515	88.3721	102.871	90.2439	92.1466	94.9438	98.0583	101.053	93.8967	95.7447
33	112.183	95.8115	103.825	97.7064	95.6757	114.286	90.1042	101.546	86.0465	104.785	85.3659	87.9581	95.5056	99.5146	102.632	92.9577	96.8085
34	110.66	95.8115	101.093	96.789	97.8378	113.714	89.5833	100.515	86.0465	103.828	87.8049	86.3874	97.191	95.1456	105.263	93.4272	96.8085
35	106.599	98.9529	103.825	96.3303	98.9189	112.571	90.625	103.093	85.1163	102.392	88.7805	83.2461	98.8764	91.2621	106.316	94.8357	98.4043
36	104.061	96.8586	102.732	93.578	97.2973	113.714	88.5417	104.124	88.3721	105.263	91.2195	80.6283	101.685	92.7184	105.263	97.6526	96.2766
37	104.061	98.9529	98.9071	94.9541	93.5135	113.143	92.1875	103.608	88.8372	105.263	93.6585	82.199	100.562	94.1748	105.789	97.6526	98.4043
38	107.614	98.9529	96.7213	94.4954	97.1892	112.571	87.5	100.515	88.3721	102.871	88.7805	85.3403	100	94.6602	105.789	96.7136	97.8723
39	108.629	99.4764	91.8033	94.4954	98.3784	114.857	91.1458	101.546	87.4419	104.306	89.2683	89.0052	100	95.1456	106.842	94.8357	98.4043
40	109.137	98.9529	91.2568	95.4128	99.4595	114.286	90.625	103.608	87.4419	105.263	89.2683	90.5759	101.124	95.1456	103.158	92.0188	97.8723

## Sheet: ED 9f
	Gfral +/+ ♀									Gfral –/– ♀
0	0	0	0	0	0	0	0	0	0	0	0	0	0	0	0	0	0
1
2	0	0	0	0	0	0	0	0	0	0	0	0	0	0	0	0	0
3
4
5
6
7	0	0	0	0	0	0	0	0	0	0	0	0	0	0	0	0	0
8	0	0	0	0	0	0	0	0	0	0	0	0	0	0	0	0	0
9	0	0	0	0	0	0	0	0	0	0	0	0	0	0	0	0	0
10	0	0	0	0	0	0	0	0	0	0	0	0	0	0	0	0	0
11	0	0	0	1	0	0	0	0	0	0	0.5	1	1	1	0	0.5	0
12	0	1	0.5	3.25	0.5	0	1.25	1.5	2.25	0.5	2.75	3	3.25	2.5	0	1.5	1.5
13	0	2.5	2	3.5	2.5	0	3	2.75	2.5	1.75	3	3.25	3.5	3	0	1.75	2.5
14	0	3.5	3	3.5	3.5	0	3.5	3.25	3.25	2.25	3.5	3.5	3.5	3	0	3	3
15	0	3.5	3.5	3.5	3.5	1	3.5	3.5	3.5	2.25	3.5	3.5	3.5	3	1	3	3.5
16	0	3.5	3.5	3.5	3.5	1	3.5	3.5	3.5	2.5	3.5	3.5	3.5	2.75	2.75	3.25	3.5
17	1	3.5	2.75	3.5	3.25	1	3.5	3.5	3.5	1.75	3	3	3	2.5	2.5	3.25	3.5
18	2	3.25	2.75	3.25	3	2	3.25	3.5	3.5	2.25	3.25	3	3	2.5	2.75	3.25	3.5
19	2.5	3	2.75	3	3	2.25	3	3.25	3.25	2.5	3	3	3	2.75	2.75	3	3.25
20	2.25	3	2.5	3	3	2	2.75	3	3	2.5	3	3	3	2.75	2.5	3	3.25
21	2.5	2.75	2.25	3	3	2	2.5	3	3	2.25	3	3	2.75	2.25	2.5	3	3
22	2.25	2.5	2.25	3	2.75	2.25	2.75	3	3	2	2.75	3	2.75	2.25	2.25	3	3
23	2	2.5	2.25	3	2.5	2	2.5	2.75	3	2	2.75	3	2.75	2	2.25	3	2.75
24	1.5	2.75	2.25	3	2.5	2	2.25	2.75	3.5	1.75	2.5	2.75	2.75	2	2.5	3	2.5
25	1.5	2.5	2	2.75	2.25	1.75	2.25	2.75	3.5	2	2.75	3	2.75	2.25	2.25	3	2.5
26	1	2.5	1.75	2.75	2.25	1.5	2.25	2.25	3.25	1.75	3	3	2.75	2.25	2.25	3	2.75
27	1	2.5	2.25	2.75	2.25	1.5	2.25	2.25	3.25	2	2.75	3	2.75	2.25	2	3.25	2.75
28	1	2.25	1.75	2.5	2.75	1.25	1.5	1.75	3	1.5	2.5	2.75	2.25	1.25	2	3	2.75
29	0.5	2.25	1.75	2.75	2.75	1.25	1.5	1.75	3	1.25	2.5	2.75	1.75	1.5	2.5	2.75	2.5
30	0.5	1.75	1.75	2.75	3	1.25	1.75	1.75	3	1.25	2.5	2	2.25	1.5	2.25	2.25	2.5
31	0.5	2	1.5	2.75	2.5	1	1.75	2	2.75	1.5	2.75	2.5	2.25	1.75	2	2.75	2.75
32	0.5	1.75	1.5	2.75	2.5	1	1.75	2.25	2.5	1.5	2.75	3	2.75	1.75	2	2.75	2.75
33	0.5	1.75	1.25	2.5	2.5	1	2	2.25	2.75	1.75	3	3.25	3	2.25	2	2.75	2.75
34	1	1.5	1.5	2.75	2.25	1	2.25	2.5	2.75	1.75	3	3.25	2.75	2.5	2	3	2.75
35	1.25	1.5	1.5	2.5	2.25	1	2	2.25	2.5	1.75	2.75	3.25	2.75	2.75	2.25	2.75	2.75
36	1.75	1.75	1.5	2.75	2.25	1.25	2	2.5	2.5	1.75	2.75	3.25	2.75	2.5	2.25	2.75	2.75
37	2	1.75	1.5	2.5	2.25	1.25	2.25	2.25	2.5	1.75	2.75	3	2.75	2.5	2.25	2.75	2.75
38	1.75	1.75	1.75	2.75	2.25	1	2	2.25	2.5	1.75	2.75	3	3	2.25	2	3	2.75
39	1.75	1.5	2	2.75	2.25	1	2	2.5	2.5	1.75	2.75	3	2.75	2.25	2	3	2.75
40	1.5	1.5	1.75	2.75	2.25	1	1.75	2.25	2.25	1.75	3	3	2.75	2.25	2.25	3	2.75

## Sheet: ED 9g
d0-d15		d16-d30		d31-d40
Gfral +/+	Gfral –/–	Gfral +/+	Gfral –/–	Gfral +/+	Gfral –/–
0	6.75	21.5	29.25	12.5	17
10.5	13.25	40.5	42.75	16.75	28.25
9	14.25	34.5	43.75	15.75	30.5
14.75	14.75	44.5	41	26.75	27.5
10	12.5	41.75	32.75	23.25	22.75
1	1	25	36	10.5	21
11.25	9.75	37.5	45	19.75	28.5
11	10.5	40.75	44	23	27.5
11.5		48.25		25.5
