# Supplementary material for: A GDF-15–GFRAL axis controls autoimmune T cell responses during neuroinflammation
Source: Nat Immunol. 2026 Jan 15;27(3):503–15. doi: 10.1038/s41590-025-02406-1 (PMC12956584; doi:10.1038/s41590-025-02406-1)
Supplement: Supplementary file 20 — Statistical source data. [file 41590_2025_2406_MOESM20_ESM.xlsx]

## Sheet: ED 10f
Gfral +/+	Gfral –/–
0.431371	0.00047263
0.387428	0
0.849685	0
0.7285	0
0.651122	0
0.40669	0
0.14927
0.961261

## Sheet: ED 10g
AP/NTS	Cortex	Spinal cord	Spleen
0.431371	0.0043	0.00526993	0
0.387428		0.00519018	0
0.849685	0.0184	0.00750465	0
0.7285	0.0128	0.00628009	0
0.651122		0.00334217	0
0.40669	0.0149	0.00545578	0
0.14927	0.0164	0.00676357	0
0.961261	0.0151	0.00723395

## Sheet: ED 10h
NaAc	10 ng mL1	50 ng mL1	PMA
851	1268	1479	2159
